# Supplementary material for: Development of a novel risk score for diagnosing urinary tract infections: Integrating Sysmex UF-5000i urine fluorescence flow cytometry with urinalysis
Source: PLoS One. 2025 May 14;20(5):e0323664. doi: 10.1371/journal.pone.0323664 (PMC12077719; doi:10.1371/journal.pone.0323664)
Supplement: S1 Dataset — (CSV) [file pone.0323664.s003.csv]

From_2023	Female	URCUL_pos_yn	URCULBAC	UGLU	UKET	UBIL	UPROT	UNIT	UPH	UBLD	USG	ULEU	AHC	BC	BCK	CTT	DTTrong	ETBL	FTBCV	FTBKV	GTBBMCT	GTBBMOT	GVT	HTBN	KNTNT	KVKAD	KHDHC
1	1	0	NA	2	0	0	0	0	7.5	4	1.011	3	233.2	8.8	0	0	0.13	0	10.6	1.6	0	1.6	369.2	0.4	0	MS	2
1	1	0	NA	4	0	0	0	0	7	4	1.009	0	159.6	0.7	0	0	0	0	0.5	0.1	0	0.1	0	0	0	MS	2
1	1	0	NA	4	0	0	0	0	7	4	1.011	0	134.4	1.6	0	0	0	0	1.3	1	0.2	0.7	16.2	0.4	0	MS	2
1	1	0	NA	2	0	0	0	0	5.5		1.015	0	1.4	2.3	0	0	0	0.13	13	0.8	0	0.8	71.2	0.1	0	MS	MS
1	0	0	NA	4	0	0	0	0	6	3	1.009	0	10.7	7.6	0	0	0.68	0.13	0	0.5	0	0.5	10.5	0.1	0	MS	MS
1	0	0	NA	4	0	0	0	0	5.5	0	1.016	0	3.5	1	0	0	0	0.13	0.2	0.2	0	0.2	2.3	0.1	0	MS	MS
1	1	0	NA	2	0	0	3	0	5.5	4	1.024	0	1.4	7.1	0	0	5.17	7.07	35.9	35	0.1	34.9	63.1	3.8	0	MS	MS
1	1	0	NA	0	0	0	1	0	6.5		1.008	0	381.1	9.4	0	0	0	0.13	18.6	1.3	0	1.3	288.7	0.7	0	MS	2
1	1	0	NA	0	0	0	0	0	7.5	4	1.007	0	622.6	4.7	0	0	0	0.27	11.5	1.4	0.1	1.3	51.4	1.1	0	MS	2
1	1	0	NA	0	0	0	0	0	7	3	1.008	0	28.1	5.6	0	0	0	0.13	30.7	2.3	0.2	2	45.6	1	0	MS	3
1	1	0	NA	0	0	0	0	0	6.5	1	1.016	0	44.5	2.6	0	0	0	0.13	1.4	0.5	0	0.5	38.5	0.1	0	MS	3
1	1	0	NA	0	0	0	0	0	6.5		1.021	0	42	4.7	0	0	0.27	0.27	28	2.2	0	2.2	82.6	1.9	0	MS	1
1	1	0	NA	0	0	0	0	0	7		1.015	0	36	9.4	0	9	1.22	0.27	5.3	7.2	0	7.2	11.9	2.5	0	MS	3
1	1	0	NA	3	0	0	2	0	5.5	4	1.017	1	1636.9	79.7	0.8	0	0.13	0.27	6.8	12.8	0.8	11.9	25.7	1.7	1	MS	1
1	0	0	NA	2	0	0	0	0	6	0	1.013	1	1.6	11.5	0	0	0.13	0	0	1.6	0	1.6	2.3	1.9	0	MS	MS
1	0	0	NA	4	0	0	0	0	7.5	0	1.012	0	0.8	1.3	0	0	0	0	0.7	0.4	0	0.4	4.6	0.4	0	MS	MS
1	0	0	NA	3	0	0	0	0	6	0	1.014	0	2.1	1.7	0	0	0	0	0.7	0.7	0.1	0.5	8.1	0.2	0	MS	MS
1	0	0	NA	2	0	0	0	0	5.5		1.026	0	2	2.3	0	0	0.13	0	1.7	0.4	0	0.4	4.6	0	0	MS	MS
1	1	0	NA	2	0	0	0	0	5.5	1	1.019	0	4.7	8.7	0	0	0.27	0	10.9	3.5	0.2	3.2	11.6	0.4	0	MS	MS
1	1	0	NA	4	0	0	0	0	5.5	0	1.017	0	17.9	5.4	0	0	0.13	0	6.5	0.7	0	0.7	51.4	0.1	0	MS	MS
1	1	0	NA	4	0	0	0	0	6	0	1.023	0	3.2	3.6	0	0	0	0	1.1	1.6	0	1.6	99.3	0.5	0	MS	MS
1	1	0	NA	4	0	0	0	0	5.5		1.02	0	5.3	4.8	0	0	0	0	21.4	5.1	1.1	4	158.8	0.7	0	MS	MS
1	1	0	NA	4	0	0	0	0	5.5		1.02	0	0.4	2.3	0	0	0	0	0.7	1.4	0	1.4	18.4	0.2	0	MS	MS
1	1	0	NA	4	0	0	1	0	5.5	0	1.018	0	2	2	0	0	0	0	0.5	1.3	0	1.3	7	0	0	MS	MS
1	1	0	NA	4	0	0	0	0	7	0	1.013	2	5	7.4	0	0	0	0	3.4	1	0	1	59.5	2	0	MS	MS
1	0	0	NA	0	0	0	1	0	6	4	1.015	0	983.8	9	0	0	0.13	0	3.7	5.1	0.2	4.8	167.1	2.9	0	MS	1
1	0	0	NA	0	0	0	0	0	5	4	1.028	0	41.6	2.9	0	35.1	0	0	0.4	1	0.1	0.8	10.5	1.4	0	MS	2
1	0	0	NA	0	0	0	0	0	7.5	0	1.014	0	0.8	3.9	0	0	2.72	0.81	5.9	0.5	0	0.5	4.6	3.1	0	MS	MS
1	0	0	NA	0	0	0	0	0	6.5	0	1.011	0	2.9	6.6	0	0	0.68	0.54	2.8	0.5	0	0.5	5.8	2	0	MS	MS
1	0	0	NA	0	0	0	0	0	6.5	0	1.013	0	1.5	2.3	0	0	0	0.27	0.1	0.5	0	0.5	1	0.1	0	MS	MS
1	0	0	NA	0	0	0	0	0	7.5		1.01	0	41.7	7.3	0	0	0.4	0	0.7	0.5	0	0.5	12.8	0.1	0	MS	1
1	0	0	NA	0	0	0	0	0	6		1.019	0	65.8	10.7	0	0	0	0	0.4	1.3	0	1.3	3.5	0	0	MS	3
1	0	0	NA	0	0	0	0	0	5		1.05	0	44.9	6.8	0	0	0.13	0	5.1	1.7	0.1	1.6	57.2	0.2	0	MS	1
1	1	0	NA	0	0	0	2	0	5.5	0	1.026	0	8.1	9.9	0	0	0.54	0.27	10.5	3.6	0	3.6	245.4	1.1	0	MS	MS
1	1	0	NA	0	0	0	1	0	7		1.021	0	53.7	9	0	0	0	0	5	5.7	0	5.7	66.3	1.7	0	MS	3
1	1	0	NA	0	0	0	0	0	5	4	1.011	0	807.6	4.2	0	0	0.13	0	34.9	1.4	0.5	0.8	16.3	3.8	0	MS	1
1	1	0	NA	0	0	0	0	0	5.5	4	1.029	0	971.3	9.6	0	0	0.54	0	8.7	1.4	0	1.4	85.9	0.8	0	MS	1
1	1	0	NA	0	0	0	0	0	7	4	1.005	0	26.6	7.2	0	0	0	0	2.3	0	0	0	4.6	0.1	0	MS	1
1	1	0	NA	0	0	0	0	0	6.5	4	1.007	0	1094.6	5.3	0	0	0.13	0	0.7	0	0	0	18.4	0	0	MS	1
1	1	0	NA	0	0	0	0	0	6.5	4	1.017	0	262.3	1.6	0	0	0	0	3	0.4	0	0.4	63.1	0.4	0	MS	3
1	1	0	NA	0	0	0	0	0	8	4	1.005	0	94.1	5	0	0	0	0	25.4	1	0	1	206.7	0.8	0	MS	2
1	1	0	NA	0	0	0	0	0	7	3	1.011	0	238.3	2.6	0	0	0.13	0	1.9	0.5	0	0.5	40.9	0.4	0	MS	2
1	1	0	NA	0	0	0	0	0	7.5	3	1.016	0	126.2	3.6	0	0	0	0	5	2.2	0.2	1.9	152.3	0.4	0	MS	3
1	1	0	NA	0	0	0	0	0	7	3	1.004	0	41.4	4.2	0	0	0	0	0.1	0.8	0	0.8	2.3	0.7	0	MS	2
1	1	0	NA	0	0	0	0	0	6.5	3	1.02	0	204.7	4.1	0	188.5	0	0	0.5	1.7	0	1.7	12.8	37.3	0	MS	MS
1	1	0	NA	0	0	0	0	0	7.5	3	1.008	0	102.2	0.4	0	0	0	0	0.1	0	0	0	1.1	0	0	MS	2
1	1	0	NA	0	0	0	0	0	5.5	1	1.02	0	27	1.4	0	0	0	0	30.8	0.8	0	0.8	30.4	0.5	0	MS	3
1	1	0	NA	0	0	0	0	0	7	1	1.024	0	43.8	4.4	0	0	0	0	9.9	1.6	0.2	1.3	54.3	0.2	0	MS	3
1	1	0	NA	0	0	0	0	0	5.5	1	1.013	0	16.4	3.9	0	0	0.13	0.13	1	0.8	0	0.8	4.6	0.2	0	MS	MS
1	1	0	NA	0	0	0	0	0	5.5	1	1.032	0	15.9	2	0	48.4	0.27	0.13	24.9	3.4	0.1	3.2	106.6	1.9	0	MS	MS
1	1	0	NA	0	0	0	0	0	7	1	1.007	0	47.8	2.2	0	0	0	0	0.2	0.7	0.1	0.5	4.6	0.1	0	MS	2
1	1	0	NA	0	0	0	0	0	5.5	1	1.024	0	8.3	2.3	0	0	0	0.13	3.5	0.5	0	0.5	3.5	0	0	MS	MS
1	1	0	NA	0	0	0	0	0	5.5	1	1.014	0	46.5	6	0	0	0.27	0	34.4	4.7	0	4.7	5.8	33.7	0	MS	MS
1	1	0	NA	0	0	0	0	0	6.5	1	1.024	0	21.2	3.5	0	0	0.4	0.13	13.2	2.5	0	2.5	22.8	1	0	MS	2
1	1	0	NA	0	0	0	0	0	7.5	1	1.031	1	36.2	9.6	0	0	0.54	0	0.5	1	0.1	0.8	10.5	1	0	MS	3
1	1	0	NA	0	0	0	0	0	6	1	1.023	0	23.6	4.1	0	0	0.13	0.27	2.2	1.7	0.2	1.4	20.6	0.4	0	MS	3
1	1	0	NA	0	0	0	0	0	5.5	1	1.02	0	11.4	7.2	0	0	0.27	0.27	5.1	12.4	1.3	11	26.8	2.6	0	MS	MS
1	1	0	NA	0	0	0	0	0	7	1	1.007	0	44	1.3	0	0	0	0	3.5	0.2	0.1	0.1	29.3	0.4	0	MS	2
1	1	0	NA	0	0	0	0	0	7	1	1.007	0	24.7	1.9	0	0	0	0	0.1	1	0.2	0.7	5.8	0	0	MS	3
1	1	0	NA	0	0	0	0	0	7	0	1.016	0	1.7	4.1	0	0	0.68	0.27	3.3	2.3	0	2.3	9.3	1.6	0	MS	MS
1	1	0	NA	0	0	0	0	0	6.5	0	1.006	0	5.4	5.6	0	0	0	0.27	2.8	2.2	0.7	1.4	31.5	0.2	0	MS	MS
1	1	0	NA	0	0	0	0	0	6	0	1.017	0	6.6	4.8	0	0	0.27	0.13	10.3	1.4	0	1.4	409	0.7	0	MS	MS
1	1	0	NA	0	0	0	0	0	5	0	1.012	0	1.7	2.2	0	0	0	0.13	1.6	0.7	0.1	0.5	7	0.2	0	MS	MS
1	1	0	NA	0	0	0	0	0	6	0	1.005	0	1.9	6	0	0	0	0.13	2.9	0.2	0	0.2	129.7	0.1	0	MS	MS
1	1	0	NA	0	0	0	0	0	5.5	0	1.024	0	24.2	8.8	0	0	0	0	17.1	9.6	0	9.6	5.8	3.9	0	MS	3
1	1	0	NA	0	0	0	0	0	6	0	1.028	0	8.7	4.2	0	0	0.68	0.13	21.6	3.4	0.1	3.2	87.6	3.1	0	MS	MS
1	1	0	NA	0	0	0	0	0	6	0	1.023	0	0.5	7.3	0	0	0	0.13	5.4	3	0	3	14	0.2	0	MS	MS
1	1	0	NA	0	0	0	0	0	7	0	1.009	0	9.5	15.5	0	0	0.27	0.13	0.2	0.8	0	0.8	5.8	0.1	0	MS	MS
1	1	0	NA	0	0	0	0	0	5.5	0	1.015	0	0.9	8.5	0	0	0	0.13	3.5	1.6	0.1	1.4	211.5	0.5	0	MS	MS
1	1	0	NA	0	0	0	0	0	5.5	0	1.009	0	4.3	5	0	0	0.4	0.13	5.1	0.7	0.1	0.5	336.5	0.1	0	MS	MS
1	1	0	NA	0	0	0	0	0	6		1.007	0	48.8	0.1	0	0	0	0	0.1	0.1	0	0.1	2.3	0.2	0	MS	1
1	1	0	NA	0	0	0	0	0	7		1.011	0	63.8	8.8	0	0	0.13	0	0.5	0.2	0	0.2	8.1	0	0	MS	1
1	1	0	NA	0	0	0	0	0	5.5		1.022	0	139.9	1.9	0	0	0.13	0	0.1	0.7	0	0.7	11.9	0	0	MS	3
1	1	0	NA	0	0	0	0	0	5.5		1.014	0	53.9	9.6	0	0	0	0	8.8	2.2	0	2.2	233.7	0.7	0	MS	2
1	1	0	NA	0	0	0	0	0	5.5		1.004	0	503.6	9.6	0	0	0	0	10	1.7	0.1	1.6	19.8	0.7	0	MS	2
1	1	0	NA	0	0	0	0	0	6.5		1.02	0	50.2	4.4	0	0	0	0	19.8	0.7	0	0.7	128.3	0.4	0	MS	3
1	1	0	NA	0	0	0	0	0	6.5		1.01	0	55.9	3.6	0	0	0.68	0	0	0.7	0	0.7	14	0.1	0	MS	1
1	1	0	NA	0	0	0	0	0	6		1.022	0	13	6.2	0	0	0	0.27	19.9	6.8	0.2	6.5	99.3	0.8	0	MS	MS
1	0	0	NA	0	0	0	0	0	5.5	4	1.014	0	808.4	5.6	0	0	0.13	0	0.8	1.4	0	1.4	16.3	0.4	0	MS	1
1	0	0	NA	0	0	0	0	0	7.5	1	1.009	0	28.5	1.1	0	0	0	0	0	0.4	0	0.4	4.6	0.2	0	MS	3
1	0	0	NA	0	0	0	0	0	8	1	1.011	0	29.7	8.6	0	0	0	0	3.1	0.7	0.1	0.5	6.5	0.4	0	MS	1
1	0	0	NA	0	0	0	0	0	5.5	0	1.025	0	5	2.2	0	0	0.68	0.13	1.1	2.9	0.4	2.5	43.5	0	0	MS	MS
1	0	0	NA	0	0	0	0	0	5		1.015	0	0.9	1.6	0	0	0.95	1.63	2.3	1.4	0	1.4	25.7	0.4	0	MS	MS
1	1	0	NA	0	0	0	0	0	5.5	3	1.016	1	38.3	8.2	0	13.4	0	0	7.9	2.2	0.2	1.9	43.2	2.9	0	MS	3
1	1	0	NA	0	0	0	0	0	7.5	3	1.012	0	59.1	8.8	0	0	0	0	15.5	1.7	0.1	1.6	153.3	1.1	0	MS	3
1	1	0	NA	0	0	0	0	0	5.5	1	1.017	0	62.2	3.3	0	0	0	0	0	1	0	1	10.5	0.2	0	MS	3
1	1	0	NA	0	0	0	0	0	5	1	1.007	0	8.8	8.7	0	0	0	0.13	43.1	2	0.1	1.9	448.8	0.1	0	MS	MS
1	1	0	NA	0	0	0	0	0	7	0	1.021	0	4.9	13.2	0	0	0.13	0.13	0.2	1.9	0.1	1.7	8.1	0.5	0	MS	MS
1	1	0	NA	0	0	0	0	0	7	0	1.008	0	6.9	5.9	0	0	0	0.13	2.8	1.3	0.1	1.1	9.3	0.4	0	MS	MS
1	1	0	NA	0	0	0	0	0	7	0	1.013	0	10.8	3.9	0	0	0	0.13	1	1.1	0	1.1	14	0.1	0	MS	MS
1	1	0	NA	0	0	0	0	0	6.5	0	1.011	0	8	9.6	0	0	0	0.13	8.4	1.4	0.1	1.3	67.7	0.1	0	MS	MS
1	1	0	NA	0	0	0	0	0	7		1.016	1	16.4	7.2	0	0	0.13	0.13	3.6	2.2	0.1	2	33.8	1	0	MS	MS
1	1	0	NA	0	0	0	0	0	5.5		1.012	0	56.7	3.1	0	0	0	0	0.7	0.4	0	0.4	5.4	0	0	MS	3
1	1	0	NA	0	0	0	0	0	7		1.021	0	28.5	4.1	0	0	0.13	0	6	2.9	0.8	2	146.8	0.5	0	MS	3
1	1	0	NA	0	0	0	0	0	6		1.011	0	162.1	8.1	0	0	0.13	0	1.9	0.8	0.1	0.7	4.6	0	0	MS	3
1	0	0	NA	3	0	0	1	0	6		1.026	1	40.7	74.9	0.5	0	0	0	1	1.6	0.1	1.4	50.2	0.1	1	MS	1
1	0	0	NA	3	0	0	1	0	6	4	1.02	0	527.5	96.9	1.4	0	0.13	0	1.1	12.7	0.8	11.8	115.7	3.8	1	2	1
1	0	0	NA	3	0	0	1	0	6	0	1.032	0	6.8	16.5	0	0	5.44	3.26	6.3	53.2	0.2	52.9	24.5	24.5	1	MS	MS
1	0	0	NA	0	0	0	2	0	8	4	1.009	3	16767.9	109.9	0.4	0	0.13	0.13	0.7	1.1	0	1.1	284	0.5	1	3	1
1	0	0	NA	0	0	0	1	0	6	4	1.012	2	1043	42.4	0.4	0	0	0.13	0.7	3.7	0.2	3.4	109.8	0.2	1	3	1
1	0	0	NA	0	0	0	3	0	5.5	1	1.029	0	107.4	13.7	0	336.1	0.81	0.54	2.6	0.4	0	0.4	86.4	73.1	1	MS	MS
1	0	0	NA	0	0	0	1	0	5.5		1.024	2	35.2	99.9	1.1	0	0.81	0.4	1.7	13.3	0	13.3	112	1.6	1	3	1
1	0	0	NA	0	0	0	1	0	6.5		1.011	2	79.2	67.8	1.4	0	1.76	0.27	3.4	16.4	0.1	16.2	86.4	0.8	1	MS	3
1	0	0	NA	0	0	0	1	0	5.5		1.017	2	414.3	120.8	1.4	0	0.13	0.27	0.7	5.6	0	5.6	59.8	0.4	1	MS	1
1	0	0	NA	0	0	0	2	0	6		1.028	0	56.5	33.6	2.5	0	0.13	0.68	12.3	38.5	1.3	37.2	105.5	2.5	1	3	3
1	0	0	NA	0	0	0	0	0	6	4	1.023	0	240.7	16.5	0	0	0.68	0.13	3.4	9	0	9	57.2	2.6	1	MS	1
1	0	0	NA	0	0	0	0	0	5.5	1	1.024	1	90.7	75.6	1.1	0	0.54	0.27	1	8	0	8	36.9	0.2	1	MS	3
1	0	0	NA	0	0	0	0	0	6.5	1	1.015	2	102.5	40.5	0.7	0	0.27	0.13	0.8	4.7	0.4	4.2	53.7	0.1	1	MS	1
1	0	0	NA	0	0	0	0	0	7.5		1.022	0	28	32.6	0.2	0	0	0.13	2	2	0	2	10.5	0	1	MS	1
1	0	0	NA	0	0	0	0	0	7.5		1.012	1	73.9	35.5	0.1	0	0.68	0.13	2.6	3.7	0.1	3.5	44.4	0.4	1	MS	1
1	0	0	NA	0	0	0	0	0	6		1.018	2	4173.7	81.8	0.4	13.2	0.27	0.13	11.9	4.8	0.1	4.7	63.1	1.4	1	MS	1
1	0	0	NA	0	0	0	0	0	5.5	4	1.01	1	217	53.8	3.5	0	0	0.13	3.7	12	0.4	11.5	36.9	1.3	1	MS	1
1	0	0	NA	0	0	0	0	0	8		1.011	2	107.5	174.6	2.5	29.9	0	0.13	0.5	11.3	0.1	11.2	32.7	2.5	1	MS	1
1	1	0	NA	0	0	0	1	0	6.5	4	1.007	1	2663.4	31.6	0.8	0	0	0.27	8.7	0.2	0	0.2	128.5	275.4	1	3	MS
1	1	0	NA	0	0	0	1	0	6	4	1.022	3	230.7	100.9	1	0	0	0.13	35	8.4	1.4	6.9	379.6	3.7	1	2	3
1	1	0	NA	0	0	0	2	0	7	4	1.024	2	5222.6	129.7	1.1	88.7	1.22	0.27	12.8	9.4	0.5	8.8	374	2.2	1	2	1
1	1	0	NA	0	0	0	3	0	6.5	4	1.011	1	5929.2	79.3	1	0	0.54	1.22	4.4	9.6	0.2	9.3	167.1	4.1	1	3	2
1	1	0	NA	0	0	0	1	0	6	1	1.032	0	72.1	19.9	0	0	0.81	0.4	10.6	16.8	1.1	15.6	28	3.5	1	MS	2
1	1	0	NA	0	0	0	1	0	7		1.019	0	284.9	44	0.8	36.1	2.73	0.27	1.6	17.9	0.7	17.2	56.5	2.3	1	MS	1
1	1	0	NA	0	0	0	1	0	5.5		1.006	0	67.9	11	0	0	0.13	0.27	13	2.3	0	2.3	22.2	2	1	MS	3
1	1	0	NA	0	0	0	1	0	5	4	1.015	2	149.2	147.8	1.4	0	0.13	0.4	1.6	8.3	1.6	6.6	217.5	1	1	2	1
1	1	0	NA	0	0	0	2	0	6	4	1.021	1	220.4	152	1.3	19	0.68	0.13	6.9	60.7	6.5	54.1	367	34	1	2	1
1	1	0	NA	0	0	0	2	0	6	3	1.01	2	52	105.8	2.2	0	0.54	0.68	12.4	10.2	1.3	8.8	92.3	25.9	1	MS	3
1	1	0	NA	0	0	0	3	0	7	1	1.017	2	29.9	68	2	0	0	0.27	4.8	4.2	0.5	3.6	196.2	2.3	1	2	2
1	1	0	NA	0	0	0	0	0	6	4	1.008	0	550.9	29.4	0	0	0	0.13	21.3	1.7	0.1	1.6	18.7	0.5	1	MS	1
1	1	0	NA	0	0	0	0	0	6.5	4	1.012	0	133.6	10.1	0	9.8	0	0.13	2.9	1.4	0.1	1.3	33.8	0.2	1	MS	1
1	1	0	NA	0	0	0	0	0	5.5	3	1.021	2	129.2	37.3	1.1	0	1.22	0.4	9.4	0.8	0.5	0.2	301.5	86	1	2	MS
1	1	0	NA	0	0	0	0	0	7.5	3	1.015	1	70.8	179.4	0.7	0	0.27	0.13	0.8	2.3	0.1	2.2	22.8	1.7	1	MS	1
1	1	0	NA	0	0	0	0	0	7.5	0	1.009	2	42.4	31.8	0.2	0	0.54	0.13	121.2	1.3	0.2	1	272.2	56.7	1	2	MS
1	1	0	NA	0	0	0	0	0	7.5	0	1.017	0	24.5	31.9	0.1	0	0	0.13	14.4	3.5	0.2	3.2	409	0.1	1	2	3
1	1	0	NA	0	0	0	0	0	6		1.03	1	34.4	46.7	0.5	0	0	0.13	115.7	9.4	1	8.4	151.9	1.4	1	2	3
1	1	0	NA	0	0	0	0	0	8.5		1.011	1	362.4	27.6	0	0	0.4	0.27	5.9	2	0.1	1.9	61.9	0.1	1	MS	1
1	1	0	NA	0	0	0	0	0	8		1.009	2	173.5	11.2	0	0	0.27	0.13	11.9	3.5	0.1	3.4	238.4	0.7	1	2	1
1	1	0	NA	0	0	0	0	0	5.5		1.018	2	64.1	29.3	0	0	2.17	1.63	64.7	0.8	0	0.8	299.2	198.5	1	2	MS
1	1	0	NA	0	0	0	0	0	6	1	1.018	1	30	53.8	3.5	0	0.95	0.54	5.6	8.2	0.1	8.1	168.2	1.7	1	1	2
1	0	0	NA	0	0	0	1	0	6		1.021	1	180.4	99.8	0.4	0	0.4	0.13	2.5	4	0.2	3.7	91.3	0.4	1	MS	1
1	0	0	NA	0	0	0	2	0	5.5		1.015	3	62	181	0.7	0	0.81	0.13	0.1	9.4	0	9.4	123.9	0.2	1	3	1
1	0	0	NA	0	0	0	0	0	5.5	3	1.025	3	61.7	51.5	1	0	0	0.13	1.7	13.6	0	13.6	95.7	24.6	1	MS	MS
1	0	0	NA	0	0	0	0	0	7.5		1.015	1	302.2	29.9	1.1	0	0.13	0.13	0.5	19.8	0.1	19.6	49	19.5	1	MS	1
1	0	0	NA	0	0	0	0	0	5.5	4	1.013	2	1107.8	45	2.9	33.9	0.54	0.81	21.7	27	0.1	26.9	29.2	1.1	1	MS	1
1	0	0	NA	0	0	0	0	0	5.5	4	1.014	3	345	104.8	3.1	0	0.13	0.13	0.1	3.2	0.1	3.1	164.8	43.6	1	3	3
1	0	0	NA	0	0	0	0	0	5.5		1.015	3	541.1	179.4	3.8	34.8	0.95	0.68	8.5	21.7	0.5	21.1	151.9	1.1	1	3	1
1	1	0	NA	0	0	0	2	0	6.5	4	1.018	3	4705.8	164	0.7	0	4.22	0.27	0.4	19.5	0	19.5	317.9	37.7	1	2	1
1	1	0	NA	0	0	0	4	0	6	4	1.019	2	194.6	20	0	0	0.27	0.27	1	3.1	0.5	2.5	32.6	1.1	1	MS	1
1	1	0	NA	0	0	0	1	0	6		1.018	2	68.4	71.3	0.2	0	0.27	0.27	9.1	8.7	1.1	7.5	229	1.9	1	2	1
1	1	0	NA	0	0	0	0	0	6	3	1.018	1	60.6	99.1	1	0	0.13	0.27	2.8	13.6	1.4	12.1	33.7	1.4	1	MS	3
1	1	0	NA	0	0	0	0	0	5	3	1.019	1	233.6	75.1	1.3	0	0	0.13	2.5	4.8	0.2	4.5	43.2	0.7	1	MS	3
1	1	0	NA	0	0	0	0	0	5	0	1.014	2	178.8	32	1.3	32.2	0	0.13	36.2	14.9	1.4	13.5	262.1	4	1	2	2
1	1	0	NA	0	0	0	0	0	7		1.008	3	26.4	78.2	1.6	0	0.13	0.13	2.8	8.1	1	7.1	108.7	1.4	1	3	1
1	1	1	escherichiacoli	0	0	0	0	0	6.5	1	1.026	1	26.5	6	0	0	0.13	0.4	31.9	4.8	0.1	4.7	94.6	46.4	0	MS	MS
1	1	1	escherichiacoli	0	0	0	0	0	5.5		1.021	0	147.7	3.8	0	0	0.13	0.13	2.5	4.5	0.1	4.4	25	0	0	MS	MS
1	1	1	streptococcusagalactiae	0	0	0	0	0	7		1.014	0	197.7	6.2	0	35.3	0	0.13	4.1	0.1	0	0.1	53.3	144	0	MS	MS
1	1	1	proteusmirabilis	0	0	0	0	0	5.5	1	1.026	0	38.6	8.1	0	246.7	0.27	0.4	15.4	8	1.1	6.8	112	1.4	0	MS	3
1	1	1	streptococcusagalactiae	4	0	0	1	0	6.5	0	1.022	0	1.3	3.2	0	0	0	0	1.4	0.8	0.1	0.7	352.5	1.1	0	MS	MS
1	0	1	escherichiacoli	0	0	0	3	0	5.5	0	1.016	0	5.1	9.4	0	0	2.72	1.08	3.2	0.4	0.1	0.2	42	75.2	0	MS	MS
1	1	1	escherichiacoli	0	0	0	1	0	5.5	0	1.01	0	0.6	5.3	0	0	0	0.13	1	0.5	0	0.5	28.2	0.1	0	MS	MS
1	1	1	escherichiacoli	0	0	0	1	0	5	0	1.017	0	2.9	5.4	0	0	0.13	0.13	2.6	4.8	0.4	4.4	406.7	0.2	0	MS	MS
1	1	1	escherichiacoli	0	0	0	0	0	6	3	1.028	1	61.8	2.3	0	0	0	0	34.8	2.6	0.1	2.5	26.1	0	0	MS	3
1	1	1	escherichiacoli	0	0	0	0	0	8	3	1.011	0	131.9	1.4	0	0	0.13	0	3.8	0.2	0	0.2	169.4	0.1	0	MS	3
1	1	1	escherichiacoli	0	0	0	0	0	6.5	1	1.017	0	27	9.7	0	38.9	0	0	4.5	1.3	0	1.3	146.8	1.1	0	MS	3
1	1	1	klebsiellapneumoniae	0	0	0	0	0	6.5	1	1.009	0	40.9	1.7	0	0	0	0	5.1	0.7	0	0.7	121.5	0.2	0	MS	3
1	1	1	klebsiellapneumoniae	0	0	0	0	0	6.5	1	1.013	0	72	9.1	0	0	0	0	14.6	4.8	0.7	4.1	407.9	1	0	MS	3
1	1	1	escherichiacoli	0	0	0	0	0	6.5	0	1.008	1	4.3	9.3	0	0	3.67	0.68	26.2	10.6	0.1	10.5	370.5	46.4	0	MS	MS
1	1	1	klebsiellapneumoniae	0	0	0	0	0	7	0	1.022	0	24.6	4.7	0	0	0	0	54.1	2	0	2	51.4	2	0	MS	3
1	1	1	escherichiacoli	0	0	0	0	0	6	0	1.029	0	2.5	5.6	0	0	0	0.13	19.4	2.2	0.1	2	104.4	1.1	0	MS	MS
1	1	1	escherichiacoli	0	0	0	0	0	6	0	1.019	0	1.9	1	0	0	0	0.13	0.4	0.8	0	0.8	98.9	0.2	0	MS	MS
1	1	1	chryseobacteriumindologenes	0	0	0	0	0	5.5		1.019	1	353.4	6.6	0	0	0	0	3.2	0.8	0.1	0.7	39.1	0.2	0	MS	1
1	1	1	escherichiacoli	0	0	0	0	0	7		1.02	0	5.7	1.7	0	0	0	0.13	1.6	0.5	0.1	0.4	33.8	1	0	MS	MS
1	1	1	enterococcusfaecalis	0	0	0	0	0	5.5	3	1.018	0	39.6	1.1	0	0	0	0	9	1.4	0.4	1	57.2	2.8	0	MS	3
1	1	1	enterococcusfaecalis	0	0	0	0	0	6	1	1.024	0	24.2	3.6	0	0	0	0	13.2	2.5	0	2.5	28	1.3	0	MS	3
1	1	1	enterococcusfaecalis	0	0	0	0	0	5.5	0	1.022	0	4.3	2.3	0	0	0.13	0.27	42.7	2.2	0	2.2	197.9	0.7	0	MS	MS
1	1	1	enterococcusfaecalis	0	0	0	0	0	7.5	0	1.019	0	15.6	1	0	0	0	0.13	4.4	0.5	0	0.5	61.9	0.4	0	MS	MS
1	1	1	enterococcusfaecalis	0	0	0	0	0	7	0	1.021	3	29.9	9.4	0	0	0	0	27.6	0.1	0	0.1	258.2	51	0	MS	MS
1	1	1	enterococcusfaecalis	0	0	0	0	0	5.5		1.028	2	10.3	5.3	0	0	2.58	0.4	19.6	4.7	0.1	4.5	14	40.1	0	MS	MS
1	1	1	enterobacteraerogenes	0	0	0	0	0	5.5		1.02	0	3.9	3.3	0	0	0	0.13	3.8	2.9	0	2.9	204.5	1.6	0	MS	MS
1	1	1	enterococcusfaecalis	3	0	0	0	0	5.5	0	1.025	1	12.1	25	0	82.1	0.27	0.13	11.2	2.8	0.2	2.5	71.7	2.2	1	MS	MS
1	0	1	pantoea(entero.)agglomerans	0	0	0	3	0	6	1	1.014	0	24.7	13.9	0	0	1.36	0.27	6.3	13.3	0.2	13	116.8	2.6	1	3	3
1	1	1	escherichiacoli	0	0	0	0	0	6.5		1.017	2	75.1	38.4	0.8	0	0	0.13	102.7	0.8	0.1	0.7	273.5	61.8	1	1	1
1	1	1	streptococcusagalactiae	0	0	0	0	0	6	3	1.019	1	96.2	13.9	0	0	0	0.13	38.8	2.8	0.2	2.5	98.9	2.2	1	MS	1
1	1	1	enterococcusfaecalis	0	0	0	0	0	6.5	1	1.021	0	41.7	62.3	1.6	0	0	0.13	4.5	22	1.3	20.7	323.7	19	1	2	3
1	1	1	proteusmirabilis	0	0	0	1	0	5.5	1	1.03	3	60.7	55.3	1.7	0	0.95	0.27	2.9	21.3	1	20.3	101.1	1.6	1	3	2
1	1	1	escherichiacoli	0	0	0	0	0	5.5		1.019	2	71.6	90.4	1.1	0	0	0.27	3.5	8.1	0.4	7.6	67.7	1.3	1	MS	1
1	1	1	enterococcusfaecalis	0	0	0	0	0	6		1.014	1	151.4	43.4	0.8	0	0.4	0.54	20.6	24.3	1.7	22.5	60.9	4	1	MS	1
1	0	0	NA	0	0	0	1	0	6	0	1.024	0	7.4	1.7	0	0	0.13	0	0.2	1.9	0	1.9	10.5	1.6	0	MS	MS
1	0	0	NA	0	0	0	0	0	5.5	1	1.026	0	19	8.1	0	0	0	0	0.8	2.2	0.2	1.9	8.1	0.1	0	MS	MS
1	0	0	NA	0	0	0	0	0	6	1	1.007	0	9.6	18.2	0	0	0	0	0.2	0	0	0	9.7	0.1	0	MS	MS
1	0	0	NA	0	0	0	0	0	6	1	1.014	0	19	2.4	0	0	0	0	0.2	0.5	0.1	0.4	8.1	0.7	0	MS	MS
1	0	0	NA	0	0	0	0	0	6.5	1	1.009	0	5.5	8	0	0	0	0	0.1	1	0	1	11.9	0.1	0	MS	MS
1	0	0	NA	0	0	0	0	0	5.5	0	1.02	0	0.5	2.5	0	0	0	0	0.2	0.2	0	0.2	2.1	0.1	0	MS	MS
1	0	0	NA	0	0	0	0	0	7	0	1.014	0	2.1	1.4	0	0	0	0	0.2	0.1	0	0.1	3.4	0	0	MS	MS
1	0	0	NA	0	0	0	0	0	7	0	1.013	1	5.9	37.4	0.4	0	0.4	0	1.3	2.3	0.7	1.6	8.1	0.1	0	MS	MS
1	0	0	NA	0	0	0	0	0	5.5	0	1.01	0	0	3.2	0	0	0	0	1	0.4	0	0.4	7	0	0	MS	MS
1	0	0	NA	0	0	0	0	0	6	0	1.013	0	2.5	2.7	0	0	0	0	0.2	1	0.1	0.8	10.5	0.1	0	MS	MS
1	0	0	NA	0	0	0	0	0	7	0	1.006	0	0.1	1.9	0	0	0	0	0	0.1	0	0.1	14.1	0.2	0	MS	MS
1	0	0	NA	0	0	0	0	0	6	0	1.006	0	2.4	0.4	0	0	0	0	0.2	0	0	0	0	0	0	MS	MS
1	0	0	NA	0	0	0	0	0	5.5	0	1.016	0	2.4	2	0	0	0	0	0.8	0.2	0	0.2	4.6	0.2	0	MS	MS
1	0	0	NA	0	0	0	0	0	6.5	0	1.016	0	3.2	2.6	0	0	0	0	0.5	0.2	0	0.2	6.5	0.1	0	MS	MS
1	0	0	NA	0	0	0	0	0	5	0	1.006	1	0.8	1.1	0	0	0	0	0	0.7	0	0.7	2.1	0.1	0	MS	MS
1	0	0	NA	0	0	0	0	0	6.5	0	1.006	0	1.7	7.7	0	0	0	0	0.2	1	0.1	0.8	2.1	0.1	0	MS	MS
1	0	0	NA	0	0	0	0	0	6	0	1.016	0	0.1	1.3	0	0	0	0	1.1	0.8	0	0.8	1.1	0.1	0	MS	MS
1	0	0	NA	0	0	0	0	0	6.5	0	1.017	0	1.4	0.4	0	0	0	0	0.1	0	0	0	4.6	0	0	MS	MS
1	0	0	NA	0	0	0	0	0	5.5	0	1.004	0	1.6	3.4	0	0	0	0	0.2	0	0	0	2.1	0	0	MS	MS
1	0	0	NA	0	0	0	0	0	5.5	0	1.006	0	0	2	0	0	0.13	0	0.1	0.4	0	0.4	3.5	0.2	0	MS	MS
1	0	0	NA	0	0	0	0	0	6	0	1.018	0	3.9	0.8	0	0	0.13	0	0	0.7	0.1	0.5	2.3	0	0	MS	MS
1	0	0	NA	0	0	0	0	0	6	0	1.009	0	0.1	1	0	0	0	0	0.1	0.1	0	0.1	7.6	0	0	MS	MS
1	0	0	NA	0	0	0	0	0	6.5	0	1.012	0	4.9	39.9	1	0	0	0	0.1	1	0.1	0.8	9.3	0.2	0	MS	MS
1	0	0	NA	0	0	0	0	0	6	0	1.012	0	2.7	1.6	0	0	0	0	0	0.2	0	0.2	2.3	0	0	MS	MS
1	0	0	NA	0	0	0	0	0	5.5	0	1.03	0	0.8	3.2	0	8.8	0	0	2.2	0.7	0	0.7	50	0.2	0	MS	MS
1	0	0	NA	0	0	0	0	0	6	0	1.017	0	1.9	1.4	0	0	0	0	0	0.2	0	0.2	3.5	0.2	0	MS	MS
1	0	0	NA	0	0	0	0	0	8	0	1.024	0	5.3	2.9	0	0	0	0	0	0.2	0.1	0.1	7.6	0.1	0	MS	MS
1	0	0	NA	0	0	0	0	0	6.5	0	1.01	1	0.6	32.1	0.1	0	0	0	0.2	0.7	0.1	0.5	7.6	0	0	MS	MS
1	0	0	NA	0	0	0	0	0	6	0	1.028	0	2.4	4.1	0	0	0	0	0.2	0.7	0	0.7	1.1	0.1	0	MS	MS
1	0	0	NA	0	0	0	0	0	5.5	0	1.026	0	0.8	3.4	0	0	0.13	0	0	1.3	0.1	1.1	14.1	0.4	0	MS	MS
1	0	0	NA	0	0	0	0	0	6.5	0	1.012	0	1.3	0.7	0	0	0	0	0	0.1	0	0.1	2.1	0.1	0	MS	MS
1	0	0	NA	0	0	0	0	0	6	0	1.014	1	10.2	5	0	0	0	0	0	2.3	0.1	2.2	4.6	0	0	MS	MS
1	0	0	NA	0	0	0	0	0	7	0	1.023	0	0.9	1.7	0	0	0.13	0	0.1	0.5	0	0.5	4.6	0.4	0	MS	MS
1	0	0	NA	0	0	0	0	0	7	0	1.014	0	0.6	1.1	0	0	0	0	0.1	0.4	0	0.4	1.1	0.2	0	MS	MS
1	0	0	NA	0	0	0	0	0	6	0	1.012	0	0.6	1	0	0	0	0	0.8	0.2	0	0.2	28	0.1	0	MS	MS
1	0	0	NA	0	0	0	0	0	5.5	0	1.005	0	0.8	0.5	0	0	0	0	0.1	0	0	0	5.8	0	0	MS	MS
1	0	0	NA	0	0	0	0	0	6	0	1.025	0	5.4	2.2	0	0	0	0	0.2	1.7	0.2	1.4	8.1	0	0	MS	MS
1	0	0	NA	0	0	0	0	0	6	0	1.024	0	2.5	2	0	0	0	0	0.2	0.2	0	0.2	3.5	0.2	0	MS	MS
1	0	0	NA	0	0	0	0	0	6.5	0	1.012	0	11.1	1.6	0	0	0	0	0.1	0.5	0	0.5	0	0.5	0	MS	MS
1	0	0	NA	0	0	0	0	0	5.5	0	1.012	0	2.8	0.4	0	0	0	0	0.1	0.1	0	0.1	4.6	0.2	0	MS	MS
1	0	0	NA	0	0	0	0	0	5.5	0	1.013	0	1	1.6	0	0	0	0	0	0.2	0	0.2	0	0.2	0	MS	MS
1	0	0	NA	0	0	0	0	0	5	0	1.011	0	2.3	4.4	0	0	0	0	0.7	1.9	0.1	1.7	17.5	0.8	0	MS	MS
1	0	0	NA	0	0	0	0	0	6	0	1.026	0	0.5	2.6	0	0	0.13	0	0.4	0.7	0.1	0.5	14	0	0	MS	MS
1	0	0	NA	0	0	0	0	0	6.5	0	1.008	0	0.9	17.4	0	0	0	0	0.7	1.1	0	1.1	1.1	0.1	0	MS	MS
1	0	0	NA	0	0	0	0	0	8	0	1.014	0	3.2	0.4	0	0	0	0	0	0.2	0	0.2	4.3	0.2	0	MS	MS
1	0	0	NA	0	0	0	0	0	5.5	0	1.027	0	3	15.2	0	0	0.4	0	0.7	3.1	0.1	2.9	9.7	0.1	0	MS	MS
1	0	0	NA	0	0	0	0	0	6	0	1.024	1	1.7	8.6	0	0	0.13	0	0.2	0.1	0	0.1	14	0.2	0	MS	MS
1	0	0	NA	0	0	0	0	0	5.5	0	1.016	0	2.7	6.7	0	0	0.13	0	0.7	1.1	0.4	0.7	15.1	0.2	0	MS	MS
1	0	0	NA	0	0	0	0	0	6.5		1.026	0	21.9	5	0	0	0	0	1	1.9	0.1	1.7	4.6	0	0	MS	1
1	0	0	NA	0	0	0	0	0	7		1.019	0	4.6	5	0	0	0	0	0	0.7	0	0.7	0	0	0	MS	MS
1	0	0	NA	0	0	0	0	0	5.5		1.022	0	1.3	2.6	0	0	0.13	0	0.1	2	0	2	7	0	0	MS	MS
1	0	0	NA	0	0	0	0	0	6		1.015	0	0.9	4.4	0	0	0	0	0.2	0.5	0.1	0.4	11.6	0.1	0	MS	MS
1	0	0	NA	0	0	0	0	0	6.5		1.006	0	3.1	0.4	0	0	0	0	0.2	0.1	0	0.1	0	0	0	MS	MS
1	0	0	NA	0	0	0	0	0	5.5		1.021	0	11	2	0	115.5	0.13	0	0.8	1	0.1	0.8	9.3	33.1	0	MS	MS
1	0	0	NA	0	0	0	0	0	5.5		1.021	0	8.7	2	0	0	0	0	0	1	0.1	0.8	4.6	0.2	0	MS	MS
1	0	0	NA	0	0	0	0	0	6.5		1.02	0	5.4	17.1	0	0	0	0	0.1	0.7	0	0.7	4.6	0.4	0	MS	MS
1	0	0	NA	0	0	0	0	0	6.5		1.018	0	13.9	12.7	0	0	0	0	0.2	2	0.2	1.7	8.7	0.1	0	MS	MS
1	1	0	NA	0	0	0	1	0	7	1	1.015	0	11.7	3.2	0	0	0.27	0	0.2	0.8	0.1	0.7	7.6	0.2	0	MS	MS
1	1	0	NA	0	0	0	0	0	7	3	1.005	0	2.3	19.6	0	0	0	0	0.7	0.8	0.2	0.5	4.3	0.5	0	MS	MS
1	1	0	NA	0	0	0	0	0	6	3	1.002	0	4	1.9	0	0	0	0	2.8	0	0	0	43.4	0.2	0	MS	MS
1	1	0	NA	0	0	0	0	0	7	1	1.002	0	22.4	5.4	0	0	0	0	17.8	0.5	0	0.5	119	0.2	0	MS	2
1	1	0	NA	0	0	0	0	0	5.5	1	1.019	0	12.7	2	0	0	0	0	0.5	3.5	0	3.5	4.6	0.7	0	MS	MS
1	1	0	NA	0	0	0	0	0	5	1	1.011	0	2	1.7	0	0	0	0	1.9	1.7	0.2	1.4	29.3	0	0	MS	MS
1	1	0	NA	0	0	0	0	0	5.5	1	1.012	0	9.9	9.8	0	0	0	0	7.6	0.7	0.2	0.4	85.2	1.3	0	MS	MS
1	1	0	NA	0	0	0	0	0	7	1	1.006	0	2.3	2.6	0	0	0	0	3.7	0.4	0	0.4	1.1	0.4	0	MS	MS
1	1	0	NA	0	0	0	0	0	5.5	1	1.004	1	14.3	9.7	0	0	0	0	2	0.7	0	0.7	22.8	0.1	0	MS	MS
1	1	0	NA	0	0	0	0	0	5	1	1.011	0	2.3	8.2	0	0	0	0	4.1	0.4	0.1	0.2	120.3	0.1	0	MS	MS
1	1	0	NA	0	0	0	0	0	7	1	1.006	0	8.8	0.8	0	0	0	0	1.3	0.2	0.1	0.1	0	0	0	MS	MS
1	1	0	NA	0	0	0	0	0	7	1	1.008	1	21.2	1.9	0	0	0	0	2.6	2.5	0.1	2.3	71.7	0.1	0	MS	2
1	1	0	NA	0	0	0	0	0	8	1	1.022	0	17.6	6.6	0	0	0	0	30.7	2.5	0	2.5	61.8	2.5	0	MS	MS
1	1	0	NA	0	0	0	0	0	7.5	1	1.005	0	6.5	5	0	0	0	0	0.5	0.7	0	0.7	3.4	0.2	0	MS	MS
1	1	0	NA	0	0	0	0	0	5.5	1	1.008	0	8.7	0.8	0	0	0	0	0	0.1	0	0.1	0	0.1	0	MS	MS
1	1	0	NA	0	0	0	0	0	6.5	1	1.008	0	0.8	6.5	0	0	0	0	1.9	1.3	0	1.3	99	0.1	0	MS	MS
1	1	0	NA	0	0	0	0	0	8	0	1.008	0	5	5.4	0	0	0	0	2.6	2.9	0.1	2.8	51.1	3.4	0	MS	MS
1	1	0	NA	0	0	0	0	0	7	0	1.01	0	22.4	9.7	0	0	0	0	95.6	4.8	0.5	4.2	21	3.2	0	MS	3
1	1	0	NA	0	0	0	0	0	7	0	1.008	0	0.8	1.3	0	0	0	0	1.6	0.1	0	0.1	17.4	0.5	0	MS	MS
1	1	0	NA	0	0	0	0	0	7.5	0	1.012	0	0.6	3.3	0	0	0	0	1.3	0.4	0	0.4	72.8	0	0	MS	MS
1	1	0	NA	0	0	0	0	0	6.5	0	1.009	0	4.6	1.1	0	0	0	0	0.4	0.1	0	0.1	16.3	0.2	0	MS	MS
1	1	0	NA	0	0	0	0	0	7	0	1.005	0	1	0.7	0	0	0	0	9	0.4	0.1	0.2	293.3	0.4	0	MS	MS
1	1	0	NA	0	0	0	0	0	5.5	0	1.009	0	5.7	3.2	0	0	0	0	10.4	0.4	0	0.4	80.6	0.5	0	MS	MS
1	1	0	NA	0	0	0	0	0	6	0	1.011	0	2.4	0.4	0	0	0	0	0.1	0.2	0	0.2	5.8	0.1	0	MS	MS
1	1	0	NA	0	0	0	0	0	6	0	1.002	0	13.9	2.2	0	0	0	0	4.5	0.4	0	0.4	16.3	0.2	0	MS	MS
1	1	0	NA	0	0	0	0	0	7	0	1.031	0	4	8.8	0	0	0.13	0	4.1	2.2	0	2.2	258.2	0.8	0	MS	MS
1	1	0	NA	0	0	0	0	0	6	0	1.008	0	0.1	1.4	0	0	0	0	4.7	0.2	0	0.2	38	0.1	0	MS	MS
1	1	0	NA	0	0	0	0	0	7	0	1.007	0	2.5	1.9	0	0	0	0	15.2	1.4	0	1.4	166.4	0.4	0	MS	MS
1	1	0	NA	0	0	0	0	0	5.5	0	1.008	0	1.6	4.7	0	0	0	0	8.3	0.4	0	0.4	49	0.1	0	MS	MS
1	1	0	NA	0	0	0	0	0	8	0	1.005	0	2.8	0.1	0	0	0	0	0.5	0.1	0	0.1	8.1	0	0	MS	MS
1	1	0	NA	0	0	0	0	0	5.5	0	1.011	0	0.4	3.4	0	0	0	0	1.4	1	0	1	25	0.4	0	MS	MS
1	1	0	NA	0	0	0	0	0	6	0	1.023	0	9.8	2.5	0	0	0	0	5.1	0.7	0	0.7	4.6	0.2	0	MS	MS
1	1	0	NA	0	0	0	0	0	6.5	0	1.01	0	5	1	0	0	0	0	2.3	0.7	0.1	0.5	114.2	0	0	MS	MS
1	1	0	NA	0	0	0	0	0	6.5	0	1.003	0	18	0.2	0	0	0	0	0	0	0	0	1.1	0	0	MS	MS
1	1	0	NA	0	0	0	0	0	5.5	0	1.016	0	12.9	4.2	0	11.4	0	0	25.2	0.5	0	0.5	202.2	1.1	0	MS	MS
1	1	0	NA	0	0	0	0	0	6.5	0	1.009	0	3.9	4.8	0	0	0	0	2	1.3	0	1.3	77.2	0.7	0	MS	MS
1	1	0	NA	0	0	0	0	0	7	0	1.006	0	3.5	2.9	0	0	0	0	5.4	0.2	0	0.2	57.2	0.4	0	MS	MS
1	1	0	NA	0	0	0	0	0	6.5	0	1.023	0	7.7	2	0	0	0	0	11.2	2	0.1	1.9	88.8	0.7	0	MS	MS
1	1	0	NA	0	0	0	0	0	6	0	1.013	0	2	3.4	0	0	0	0	17.4	1.9	0.4	1.4	360.1	0	0	MS	MS
1	1	0	NA	0	0	0	0	0	5.5	0	1.023	0	2.4	3.3	0	0	0.13	0	2.3	1.1	0	1.1	13	0.1	0	MS	MS
1	1	0	NA	0	0	0	0	0	7	0	1.006	0	4.9	0.4	0	0	0	0	2.3	0.1	0	0.1	16.3	0.1	0	MS	MS
1	1	0	NA	0	0	0	0	0	6	0	1.013	0	0.4	2.7	0	0	0	0	0.1	0.7	0.1	0.5	6.5	0.5	0	MS	MS
1	1	0	NA	0	0	0	0	0	6	0	1.008	0	2	0.8	0	0	0	0	0.1	0	0	0	4.3	0.1	0	MS	MS
1	1	0	NA	0	0	0	0	0	7.5	0	1.02	0	2.3	0.2	0	0	0	0	1.1	0.1	0	0.1	2.3	0.2	0	MS	MS
1	1	0	NA	0	0	0	0	0	7.5	0	1.009	0	1.9	3	0	0	0	0	2.9	0.2	0	0.2	21	0	0	MS	MS
1	1	0	NA	0	0	0	0	0	6.5	0	1.016	0	9.8	7.3	0	0	0.13	0	12.1	6.9	0.8	6	8.1	2.5	0	MS	MS
1	1	0	NA	0	0	0	0	0	6	0	1.005	0	1.6	0.2	0	0	0	0	1.1	0.1	0	0.1	0	0.1	0	MS	MS
1	1	0	NA	0	0	0	0	0	6	0	1.004	0	4.3	0.7	0	0	0	0	1.9	0.5	0	0.5	3.5	0.4	0	MS	MS
1	1	0	NA	0	0	0	0	0	6.5	0	1.016	0	3.4	4.3	0	0	0.13	0	0.1	1.7	0.5	1.1	12.8	0	0	MS	MS
1	1	0	NA	0	0	0	0	0	6.5	0	1.007	0	1.9	1.4	0	0	0	0	3.5	0.2	0.1	0.1	50	0.1	0	MS	MS
1	1	0	NA	0	0	0	0	0	6.5	0	1.021	0	6.2	2.8	0	0	0	0	3.1	0.5	0.1	0.4	75.9	0.2	0	MS	MS
1	1	0	NA	0	0	0	0	0	6.5	0	1.021	0	7.2	4.5	0	0	0	0	1.6	0.4	0	0.4	5.8	0.1	0	MS	MS
1	1	0	NA	0	0	0	0	0	6	0	1.025	0	3.5	2.5	0	0	0.13	0	10.3	1	0.1	0.8	191.7	0.4	0	MS	MS
1	1	0	NA	0	0	0	0	0	7.5	0	1.009	0	2.1	4.8	0	0	0	0	22.3	1	0.1	0.8	123.8	1.7	0	MS	MS
1	1	0	NA	0	0	0	0	0	5.5	0	1.008	0	0.9	8.1	0	0	0.13	0	3.3	0.1	0	0.1	113.1	0.1	0	MS	MS
1	1	0	NA	0	0	0	0	0	5	0	1.022	0	17.2	11.7	0	0	0.68	0	1.7	3.5	0.4	3.1	5.4	0.5	0	MS	MS
1	1	0	NA	0	0	0	0	0	6.5	0	1.009	0	3.6	3.7	0	0	0	0	2.9	1.1	0.1	1	227.8	1.7	0	MS	MS
1	1	0	NA	0	0	0	0	0	6.5	0	1.006	0	3.4	1	0	0	0	0	8.8	0.7	0	0.7	8.6	0.1	0	MS	MS
1	1	0	NA	0	0	0	0	0	6.5	0	1.01	0	2.3	0.1	0	0	0	0	0.2	0.7	0.4	0.2	9.7	0.2	0	MS	MS
1	1	0	NA	0	0	0	0	0	7	0	1.021	0	2.1	4.4	0	0	0	0	15.2	2	0.1	1.9	31.5	1.3	0	MS	MS
1	1	0	NA	0	0	0	0	0	6	0	1.01	0	4.6	2.2	0	0	0	0	0.4	0.5	0.1	0.4	5.4	0.1	0	MS	MS
1	1	0	NA	0	0	0	0	0	7	0	1.022	1	5.3	2.2	0	0	0	0	7.5	0.4	0	0.4	102.2	0.5	0	MS	MS
1	1	0	NA	0	0	0	0	0	6	0	1.013	0	13	7.2	0	0	0.13	0	7.5	1.9	0	1.9	11.6	0.2	0	MS	MS
1	1	0	NA	0	0	0	0	0	7.5	0	1.01	0	15.2	1.3	0	0	0	0	5.7	0.1	0	0.1	68.9	0.4	0	MS	MS
1	1	0	NA	0	0	0	0	0	5.5	0	1.022	0	8.8	6.5	0	0	0.27	0	2	2.2	0.1	2	45.5	0.7	0	MS	MS
1	1	0	NA	0	0	0	0	0	8.5	0	1.011	0	2.3	2.1	0	0	0	0	2.3	0.1	0	0.1	21.7	0.1	0	MS	MS
1	1	0	NA	0	0	0	0	0	7	0	1.008	0	4.6	0.1	0	0	0	0	0	0	0	0	1	0	0	MS	MS
1	1	0	NA	0	0	0	0	0	7.5	0	1.009	0	2.5	1.9	0	0	0	0	1.3	0.7	0	0.7	9.3	0.4	0	MS	MS
1	1	0	NA	0	0	0	0	0	6.5	0	1.007	0	0.8	2.3	0	0	0	0	2	0.4	0	0.4	5.4	0	0	MS	MS
1	1	0	NA	0	0	0	0	0	6	0	1.019	0	20.1	3.5	0	0	0	0	10.6	0.5	0.1	0.4	12.8	0.4	0	MS	3
1	1	0	NA	0	0	0	0	0	7.5	0	1.014	2	3.1	2.5	0	0	0	0	66.9	2.3	0	2.3	299.2	1.7	0	MS	MS
1	1	0	NA	0	0	0	0	0	6.5	0	1.016	0	7.3	1.7	0	0	0.13	0	1.1	2.3	0.1	2.1	5.8	0.2	0	MS	MS
1	1	0	NA	0	0	0	0	0	7.5	0	1.017	0	1.2	4.1	0	0	0.13	0	5.9	0.2	0	0.2	174	0.2	0	MS	MS
1	1	0	NA	0	0	0	0	0	5.5	0	1.012	1	3.2	8	0	0	0	0	1.7	1.6	0.5	1	4.3	0.4	0	MS	MS
1	1	0	NA	0	0	0	0	0	7	0	1.003	0	1.7	1.8	0	0	0	0	0	0.1	0.1	0	4.6	0	0	MS	MS
1	1	0	NA	0	0	0	0	0	6.5	0	1.007	0	0.4	2.2	0	0	0.13	0	3.5	1.4	0.4	1	7	1.9	0	MS	MS
1	1	0	NA	0	0	0	0	0	6	0	1.004	0	0.6	0.7	0	0	0	0	0.4	0	0	0	5.8	0	0	MS	MS
1	1	0	NA	0	0	0	0	0	6	0	1.008	0	0.4	7.5	0	0	0	0	0.5	0.1	0	0.1	3.2	0	0	MS	MS
1	1	0	NA	0	0	0	0	0	6	0	1.004	2	0.4	12.5	0	0	0	0	2.5	0.7	0.2	0.4	0	0	0	MS	MS
1	1	0	NA	0	0	0	0	0	7	0	1.016	0	3.4	1.7	0	0	0	0	15.8	1	0	1	5.8	1.1	0	MS	MS
1	1	0	NA	0	0	0	0	0	6.5	0	1.003	0	21.2	2.9	0	0	0	0	15.6	0.5	0	0.5	68.9	1.1	0	MS	3
1	1	0	NA	0	0	0	0	0	6.5	0	1.003	0	12.4	0.7	0	0	0	0	1.6	0.2	0.1	0.1	3.2	0	0	MS	MS
1	1	0	NA	0	0	0	0	0	6	0	1.007	0	2.1	2	0	0	0	0	1.6	0.4	0.1	0.2	2.3	0.7	0	MS	MS
1	1	0	NA	0	0	0	0	0	7	0	1.01	0	2.9	1.7	0	0	0	0	2.8	0.8	0.1	0.7	8.1	0.1	0	MS	MS
1	1	0	NA	0	0	0	0	0	7.5	0	1.012	0	1.9	3.3	0	0	0	0	3.6	0.2	0	0.2	49	0.1	0	MS	MS
1	1	0	NA	0	0	0	0	0	7.5	0	1.007	0	0.4	0.5	0	0	0	0	2.3	0.2	0	0.2	32.6	0	0	MS	MS
1	1	0	NA	0	0	0	0	0	6	0	1.016	0	2.1	2	0	0	0	0	8.5	0	0	0	125	0.2	0	MS	MS
1	1	0	NA	0	0	0	0	0	5.5	0	1.009	0	0.9	1.1	0	0	0	0	4.5	1.1	0	1.1	168.5	0.1	0	MS	MS
1	1	0	NA	0	0	0	0	0	7.5	0	1.009	0	0.9	3.8	0	0	0	0	0.5	0	0	0	8.1	0.2	0	MS	MS
1	1	0	NA	0	0	0	0	0	7	0	1.022	0	13.2	0.7	0	0	0	0	15.8	1.1	0.1	1	149.5	1	0	MS	MS
1	1	0	NA	0	0	0	0	0	6	0	1.017	0	9.6	7.1	0	0	0	0	36.2	4.4	0	4.4	39.7	4.1	0	MS	MS
1	1	0	NA	0	0	0	0	0	7	0	1.005	0	11.6	0.5	0	0	0	0	0.1	0.1	0	0.1	4.6	0	0	MS	MS
1	1	0	NA	0	0	0	0	0	6.5	0	1.015	0	2	1.4	0	0	0	0	2.3	0.4	0	0.4	37.3	0.2	0	MS	MS
1	1	0	NA	0	0	0	0	0	5.5	0	1.005	0	1	0.2	0	0	0	0	0	0	0	0	1	0.1	0	MS	MS
1	1	0	NA	0	0	0	0	0	7	0	1.003	0	0.4	3.5	0	0	0	0	17.1	0.1	0	0.1	168.5	1.1	0	MS	MS
1	1	0	NA	0	0	0	0	0	6	0	1.009	0	1.3	1.7	0	0	0	0	9.7	0.8	0	0.8	162.3	1	0	MS	MS
1	1	0	NA	0	0	0	0	0	7	0	1.009	0	3.1	0.7	0	0	0	0	0.5	0	0	0	2.3	0	0	MS	MS
1	1	0	NA	0	0	0	0	0	6.5	0	1.01	0	1.2	0.2	0	0	0	0	0.2	0	0	0	3.2	0.2	0	MS	MS
1	1	0	NA	0	0	0	0	0	7.5	0	1.008	0	1.3	0.2	0	0	0	0	0.1	0	0	0	0	0.1	0	MS	MS
1	1	0	NA	0	0	0	0	0	6.5	0	1.013	0	3	2	0	0	0	0	4.1	0.5	0	0.5	107.6	0.1	0	MS	MS
1	1	0	NA	0	0	0	0	0	7	0	1.014	1	0.8	8.4	0	0	0	0	3.2	0.5	0	0.5	147.2	0.5	0	MS	MS
1	1	0	NA	0	0	0	0	0	8	0	1.016	0	7.7	3.5	0	0	0	0	14.4	3.2	0.1	3.1	14	4.5	0	MS	MS
1	1	0	NA	0	0	0	0	0	7.5	0	1.005	0	5.4	6.2	0	10.3	0	0	4.4	0.7	0	0.7	105.4	1	0	MS	MS
1	1	0	NA	0	0	0	0	0	6.5	0	1.022	0	7.6	6.5	0	0	0.27	0	22.3	0.8	0.1	0.7	153.1	1.6	0	MS	MS
1	1	0	NA	0	0	0	0	0	5.5	0	1.027	0	2.7	4	0	0	0	0	12	1.9	0	1.9	360	0.2	0	MS	MS
1	1	0	NA	0	0	0	0	0	7.5	0	1.021	1	5.4	6.2	0	0	0	0	19.4	2.3	0	2.3	446	1.7	0	MS	MS
1	1	0	NA	0	0	0	0	0	6.5	0	1.026	2	11.7	9.7	0	0	0.13	0	23	3.7	0	3.7	302.7	1.3	0	MS	MS
1	1	0	NA	0	0	0	0	0	7.5	0	1.009	0	6.1	0.5	0	0	0	0	0.5	0.1	0.1	0	1.1	0	0	MS	MS
1	1	0	NA	0	0	0	0	0	7	0	1.02	0	3.5	3.9	0	0	0.13	0	0.7	1.3	0.1	1.1	175.2	0.8	0	MS	MS
1	1	0	NA	0	0	0	0	0	6.5	0	1.002	0	0.2	0.7	0	0	0	0	0.4	0.1	0	0.1	2.1	0	0	MS	MS
1	1	0	NA	0	0	0	0	0	8	0	1.015	0	7	9.4	0	0	0	0	0	10.9	7.5	3.4	41.3	0.4	0	MS	MS
1	1	0	NA	0	0	0	0	0	6	0	1.025	0	1.6	5.3	0	0	0.27	0	4.3	3.1	0.4	2.6	23.9	1.1	0	MS	MS
1	1	0	NA	0	0	0	0	0	5.5	0	1.021	0	1	5	0	0	0	0	10.9	1.4	0	1.4	23.3	0.5	0	MS	MS
1	1	0	NA	0	0	0	0	0	7	0	1.005	0	1.2	2.5	0	0	0	0	0.5	0.2	0	0.2	74.7	0.1	0	MS	MS
1	1	0	NA	0	0	0	0	0	6	0	1.02	0	2.3	6.4	0	0	0.13	0	6.4	4.1	1	3.1	133.2	0.1	0	MS	MS
1	1	0	NA	0	0	0	0	0	7.5	0	1.017	1	4.9	9.9	0	0	0.27	0	17	3.2	0	3.2	30.4	2.2	0	MS	MS
1	1	0	NA	0	0	0	0	0	6.5	0	1.006	0	5.5	0.4	0	0	0	0	1.9	0.1	0	0.1	5.8	0	0	MS	MS
1	1	0	NA	0	0	0	0	0	7	0	1.01	0	2.4	7.7	0	0	0	0	4.7	1	0.1	0.8	234.9	0.2	0	MS	MS
1	1	0	NA	0	0	0	0	0	5.5	0	1.003	0	2.5	2.8	0	0	0	0	0.8	0.1	0	0.1	13	0.1	0	MS	MS
1	1	0	NA	0	0	0	0	0	7	0	1.008	0	1.3	2.3	0	0	0	0	3.2	1	0.1	0.8	2.1	1.1	0	MS	MS
1	1	0	NA	0	0	0	0	0	7.5	0	1.006	0	0.9	0.2	0	0	0	0	0.4	0	0	0	2.1	0	0	MS	MS
1	1	0	NA	0	0	0	0	0	5.5		1.015	0	2.7	1.4	0	0	0	0	0.7	1.7	0	1.7	3.5	0	0	MS	MS
1	1	0	NA	0	0	0	0	0	6		1.017	0	2.8	3.7	0	0	0	0	2.8	2.6	0	2.6	1	1.7	0	MS	MS
1	1	0	NA	0	0	0	0	0	7		1.009	0	8	0.1	0	0	0	0	0.1	0	0	0	0	0.1	0	MS	MS
1	1	0	NA	0	0	0	0	0	7		1.004	0	0.6	0.5	0	0	0	0	0	0	0	0	4.3	0	0	MS	MS
1	1	0	NA	0	0	0	0	0	6		1.006	0	1	1.3	0	0	0	0	0.1	0.7	0.1	0.5	3.5	0.4	0	MS	MS
1	1	0	NA	0	0	0	0	0	7.5		1.006	0	6.3	2.6	0	0	0	0	4.7	0.2	0.1	0.1	24.4	0	0	MS	MS
1	1	0	NA	0	0	0	0	0	7		1.023	0	16.8	2.8	0	0	0.13	0	12.4	2.2	0	2.2	11.6	0.1	0	MS	MS
1	1	0	NA	0	0	0	0	0	6		1.012	0	0.9	3.9	0	0	0	0	5	0.4	0	0.4	75.9	0.4	0	MS	MS
1	1	0	NA	0	0	0	0	0	7.5		1.018	0	8.5	2.2	0	0	0	0	14.1	1.1	0.1	1	147.2	0.2	0	MS	MS
1	1	0	NA	0	0	0	0	0	8.5		1.02	0	5.1	3.2	0	0	0	0	2.3	0.2	0.1	0.1	5.8	0.5	0	MS	MS
1	1	0	NA	0	0	0	0	0	6		1.021	1	13.3	9.1	0	0	0	0	13.7	5.3	0	5.3	7	1.1	0	MS	MS
1	1	0	NA	0	0	0	0	0	5.5		1.005	0	0.9	1.3	0	0	0	0	8.8	0.2	0.1	0.1	56	0.1	0	MS	MS
1	1	0	NA	0	0	0	0	0	6		1.012	0	4.2	1.7	0	0	0	0	4.7	0.5	0.1	0.4	346.9	0.1	0	MS	MS
1	1	0	NA	0	0	0	0	0	7.5		1.014	0	11.9	4.8	0	0	0	0	1.7	1.1	0.1	1	9.3	0.4	0	MS	MS
1	1	0	NA	0	0	0	0	0	6		1.005	0	1.9	1.9	0	0	0	0	0.4	0.2	0	0.2	2.3	0	0	MS	MS
1	1	0	NA	0	0	0	0	0	6.5		1.005	0	1	1	0	0	0	0	0.7	0.1	0	0.1	4.6	0	0	MS	MS
1	1	0	NA	0	0	0	0	0	5.5		1.02	0	2	2.9	0	0	0.13	0	11	9.3	2.8	6.4	105.1	0.4	0	MS	MS
1	1	0	NA	0	0	0	0	0	5.5		1.02	0	2.5	7.8	0	0	0	0	5	1.6	0	1.6	108.6	0.5	0	MS	MS
1	1	0	NA	0	0	0	0	0	6		1.003	0	0.5	1.1	0	0	0	0	0.1	0	0	0	4.3	0	0	MS	MS
1	1	0	NA	0	0	0	0	0	6.5		1.003	0	1.4	0.4	0	0	0	0	0.1	0.2	0	0.2	1.1	0.1	0	MS	MS
1	1	0	NA	0	0	0	0	0	6.5		1.025	0	3.8	4.7	0	0	0.13	0	0.1	1	0	1	8.1	0.2	0	MS	MS
1	1	0	NA	0	0	0	0	0	5		1.019	0	4.7	1.6	0	0	0.13	0	1.9	0.7	0	0.7	147.9	0.7	0	MS	MS
1	1	0	NA	0	0	0	0	0	6		1.005	0	2.5	3.7	0	0	0	0	21	0.1	0	0.1	195.6	0.5	0	MS	MS
1	1	0	NA	0	0	0	0	0	6		1.019	0	19.2	6	0	139.1	0	0	1.4	2.2	0.2	1.9	32.6	2.9	0	MS	MS
1	1	0	NA	0	0	0	0	0	5.5		1.013	0	5	8.2	0	0	0	0	19.8	1	0	1	175.2	1.9	0	MS	MS
1	1	0	NA	0	0	0	0	0	6.5		1.006	0	4.9	0.2	0	0	0	0	0.1	0.1	0	0.1	0	0.1	0	MS	MS
1	0	0	NA	0	0	0	0	0	6	0	1.02	0	0.5	5	0	0	0	0	0	0.7	0.1	0.5	3.4	0.4	0	MS	MS
1	0	0	NA	0	0	0	0	0	5	0	1.018	0	1	1.6	0	0	0.13	0	0.1	0.2	0	0.2	2.1	0.1	0	MS	MS
1	0	0	NA	0	0	0	0	0	7	0	1.014	0	1.3	0.8	0	0	0	0	0.1	0.2	0	0.2	3.5	0.4	0	MS	MS
1	0	0	NA	0	0	0	0	0	7	0	1.007	0	4.7	4.4	0	0	0	0	0.1	0.2	0	0.2	6.9	0.1	0	MS	MS
1	0	0	NA	0	0	0	0	0	6.5	0	1.017	0	1.2	5.5	0	0	0	0	0.2	0.8	0.1	0.7	8.1	0	0	MS	MS
1	0	0	NA	0	0	0	0	0	5.5	0	1.012	0	0.5	0.8	0	0	0.13	0	0.2	0.4	0	0.4	2.3	0.1	0	MS	MS
1	0	0	NA	0	0	0	0	0	5.5	0	1.007	1	2.1	17.9	0	0	0	0	0.2	0.2	0.1	0.1	8.7	0	0	MS	MS
1	0	0	NA	0	0	0	0	0	5	0	1.022	0	0.8	3.5	0	0	0	0	1.7	2	0.4	1.6	47.9	0	0	MS	MS
1	0	0	NA	0	0	0	0	0	6.5	0	1.015	0	2.3	4.4	0	0	0	0	0.2	0.5	0	0.5	2.3	0	0	MS	MS
1	0	0	NA	0	0	0	0	0	6	0	1.02	0	3.9	2.6	0	0	0	0	7.6	3.3	0.1	3.2	17.5	0.4	0	MS	MS
1	0	0	NA	0	0	0	0	0	5.5	0	1.024	0	8.3	3.2	0	81.5	0.13	0	2.6	1.9	0.1	1.7	4.6	0.4	0	MS	MS
1	0	0	NA	0	0	0	0	0	5		1.012	0	1	2.2	0	0	0.13	0	0.7	1.1	0.1	1	7.6	0	0	MS	MS
1	0	0	NA	0	0	0	0	0	5.5		1.015	0	1.6	6.1	0	0	0.13	0	0.8	0.8	0	0.8	0	0.4	0	MS	MS
1	1	0	NA	0	0	0	1	0	7.5	0	1.012	0	3.8	3.7	0	0	0	0	1.7	1.7	0.4	1.3	9.7	0.1	0	MS	MS
1	1	0	NA	0	0	0	0	0	6	1	1.016	0	9.5	3.5	0	0	0	0	4.8	0.8	0.1	0.7	81.5	0	0	MS	MS
1	1	0	NA	0	0	0	0	0	6.5	1	1.007	0	22.3	3.8	0	0	0	0	0.7	0.1	0	0.1	5.8	0.1	0	MS	3
1	1	0	NA	0	0	0	0	0	5	1	1.011	0	0.8	4.5	0	0	0.68	0	7.2	0.1	0	0.1	16.3	69.2	0	MS	MS
1	1	0	NA	0	0	0	0	0	6	1	1.021	0	9.4	4.4	0	0	0	0	2.2	4.6	0.8	3.7	35.9	2	0	MS	MS
1	1	0	NA	0	0	0	0	0	7.5	1	1.008	0	12	1.3	0	0	0	0	8.8	0.4	0	0.4	75	0	0	MS	MS
1	1	0	NA	0	0	0	0	0	5.5	1	1.013	0	3.6	10.7	0	0	0.13	0	4.8	1.6	0.1	1.4	3.5	1.1	0	MS	MS
1	1	0	NA	0	0	0	0	0	5	0	1.025	0	0.4	0.4	0	0	0	0	0.4	0	0	0	1	0.1	0	MS	MS
1	1	0	NA	0	0	0	0	0	7.5	0	1.007	0	1.9	1.4	0	0	0	0	1.7	0.4	0.1	0.2	11.6	0.4	0	MS	MS
1	1	0	NA	0	0	0	0	0	7.5	0	1.015	0	2.3	0.8	0	0	0	0	4.1	0.5	0	0.5	24.5	1	0	MS	MS
1	1	0	NA	0	0	0	0	0	7	0	1.012	0	9.3	5.1	0	0	0.13	0	0.2	1.6	0	1.6	10.5	0.1	0	MS	MS
1	1	0	NA	0	0	0	0	0	6.5	0	1.01	0	1.9	3.9	0	0	0.4	0	4.7	0.2	0	0.2	327.2	0.5	0	MS	MS
1	1	0	NA	0	0	0	0	0	5.5	0	1.023	0	3.8	5.4	0	0	0	0	0.4	0.8	0	0.8	10.8	0.1	0	MS	MS
1	1	0	NA	0	0	0	0	0	5.5	0	1.012	0	1.9	4.7	0	0	0.4	0	2	3.8	0.7	3.1	16.3	0.8	0	MS	MS
1	1	0	NA	0	0	0	0	0	6	0	1.003	0	6.9	1.9	0	0	0	0	0.2	0.2	0	0.2	15.1	0	0	MS	MS
1	1	0	NA	0	0	0	0	0	7.5	0	1.018	0	3.9	2.3	0	0	0.13	0	1.7	0.5	0.1	0.4	23.3	0	0	MS	MS
1	1	0	NA	0	0	0	0	0	7	0	1.004	0	1.3	1.9	0	0	0	0	0.2	0.2	0	0.2	2.3	0.4	0	MS	MS
1	1	0	NA	0	0	0	0	0	6.5	0	1.011	0	3.1	3	0	0	0	0	1.6	0.1	0	0.1	31.5	0.1	0	MS	MS
1	1	0	NA	0	0	0	0	0	6	0	1.013	0	1.2	1.7	0	0	0.13	0	0.2	1.1	0	1.1	4.6	0.4	0	MS	MS
1	1	0	NA	0	0	0	0	0	8	0	1.007	0	1.3	7.3	0	0	0.13	0	1.4	0.5	0.1	0.4	51.3	0.4	0	MS	MS
1	1	0	NA	0	0	0	0	0	6.5	0	1.007	0	1.6	0.5	0	0	0	0	0.2	0.4	0	0.4	1	0	0	MS	MS
1	1	0	NA	0	0	0	0	0	6	0	1.016	0	8.3	7.1	0	0	0.27	0	10	5.7	0.8	4.8	20.6	0.5	0	MS	MS
1	1	0	NA	0	0	0	0	0	5.5	0	1.005	0	0.9	0	0	0	0	0	0	0	0	0	1.1	0	0	MS	MS
1	1	0	NA	0	0	0	0	0	7.5	0	1.005	0	1.2	8.1	0	0	0	0	1.6	1.3	0	1.3	18.4	0.1	0	MS	MS
1	1	0	NA	0	0	0	0	0	6	0	1.021	0	1.6	2.6	0	0	0	0	6	1.1	0.1	1	4.3	0.7	0	MS	MS
1	1	0	NA	0	0	0	0	0	5.5	0	1.006	0	1.6	0.4	0	0	0.13	0	0.4	0.2	0.1	0.1	8.6	0.1	0	MS	MS
1	1	0	NA	0	0	0	0	0	7.5	0	1.006	0	1.4	4.8	0	0	0	0	0.7	1.3	0.2	1	2.3	0.7	0	MS	MS
1	1	0	NA	0	0	0	0	0	7.5	0	1.017	1	6.4	8.6	0	0	0.13	0	0.4	3.8	0	3.8	16.3	0.7	0	MS	MS
1	1	0	NA	0	0	0	0	0	7	0	1.012	0	2.3	0.8	0	0	0	0	0	0	0	0	8.1	0	0	MS	MS
1	1	0	NA	0	0	0	0	0	5.5	0	1.021	2	3.9	4.8	0	0	0.13	0	18.6	4.7	0.7	3.9	310.9	1.1	0	MS	MS
1	1	0	NA	0	0	0	0	0	6.5	0	1.007	0	6.2	1.7	0	0	0	0	1.6	0.4	0	0.4	3.5	0	0	MS	MS
1	1	0	NA	0	0	0	0	0	5.5	0	1.01	0	12	4.1	0	0	0	0	2.2	2.2	0.4	1.7	43.5	1.7	0	MS	MS
1	1	0	NA	0	0	0	0	0	7.5	0	1.006	1	1.4	2.8	0	0	0	0	2.5	3.2	1	2.2	39.7	0.5	0	MS	MS
1	1	0	NA	0	0	0	0	0	7.5	0	1.007	0	1.7	2.1	0	0	0	0	0.4	0.1	0	0.1	26	0	0	MS	MS
1	1	0	NA	0	0	0	0	0	5.5	0	1.008	0	2.3	3.9	0	0	0	0	2.8	2.5	0.7	1.7	17.5	1.3	0	MS	MS
1	1	0	NA	0	0	0	0	0	6.5	0	1.016	1	2.1	7.2	0	0	0	0	21.5	4.7	0	4.7	70.6	2.8	0	MS	MS
1	1	0	NA	0	0	0	0	0	6	0	1.024	0	3.6	9.7	0	0	0.27	0	0.4	0.4	0	0.4	1.1	0.2	0	MS	MS
1	1	0	NA	0	0	0	0	0	7.5	0	1.017	0	22.4	5.3	0	0	0.4	0	7.9	4.4	0.5	3.8	53.7	1	0	MS	3
1	1	0	NA	0	0	0	0	0	6.5	0	1.006	0	1.6	5.6	0	0	0	0	4.1	0.5	0.1	0.4	49	0.2	0	MS	MS
1	1	0	NA	0	0	0	0	0	6.5	0	1.007	0	0	0	0	0	0	0	0.1	0	0	0	1.1	0	0	MS	MS
1	1	0	NA	0	0	0	0	0	6.5	0	1.008	0	3.6	2.3	0	0	0	0	4.8	0.4	0	0.4	84.1	0.2	0	MS	MS
1	1	0	NA	0	0	0	0	0	6	0	1.005	0	1.7	1.9	0	0	0	0	0.4	0.5	0	0.5	13	0.1	0	MS	MS
1	1	0	NA	0	0	0	0	0	6.5		1.01	0	21.9	1.1	0	0	0	0	0	0.5	0	0.5	2.3	0.7	0	MS	1
1	1	0	NA	0	0	0	0	0	7		1.019	0	17.7	6.6	0	0	0.13	0	6.3	4.1	0.5	3.5	8.6	0.5	0	MS	MS
1	1	0	NA	0	0	0	0	0	5.5		1.018	1	12.2	7.2	0	0	0.27	0	1.6	2.8	0.1	2.6	25	0	0	MS	MS
1	1	0	NA	0	0	0	0	0	5.5		1.012	1	7.5	5.9	0	0	0	0	12.9	2.5	0.1	2.3	46.7	0.8	0	MS	MS
1	1	0	NA	0	0	0	0	0	5.5		1.012	1	1.7	5.7	0	0	0	0	14.4	7.5	0.5	6.9	102.7	1	0	MS	MS
1	1	0	NA	0	0	0	0	0	6		1.012	0	2.4	2.3	0	0	0.13	0	1.4	1.1	0	1.1	5.8	0.2	0	MS	MS
1	1	0	NA	0	0	0	0	0	5.5		1.014	0	6.8	6.5	0	0	0	0	15.9	4.1	0.2	3.8	9.3	0.7	0	MS	MS
1	1	0	NA	0	0	0	0	0	5.5		1.004	0	0.9	1.4	0	0	0	0	2.2	0.7	0	0.7	8.7	0.1	0	MS	MS
1	1	0	NA	0	0	0	0	0	5.5		1.011	0	0.6	8.7	0	0	0	0	5	1.3	0.2	1	11.6	0.1	0	MS	MS
1	1	0	NA	0	0	0	0	0	6		1.005	0	1.2	2	0	0	0	0	1.3	1.4	0.1	1.3	0	0.1	0	MS	MS
1	1	0	NA	0	0	0	0	0	8		1.01	0	8.4	3.4	0	0	0.13	0	2.5	0.5	0.1	0.4	234.9	0.5	0	MS	MS
1	1	0	NA	0	0	0	0	0	5	0	1.009	1	1	30.5	1.4	0	0	0	4.7	3.4	1.3	2	6.4	0.1	0	MS	MS
1	0	0	NA	2	0	0	1	0	5.5	0	1.028	0	12.6	30.2	0.2	0	0	0	1.9	5.3	0.5	4.7	98.9	0.2	1	MS	MS
1	0	0	NA	3	0	0	1	0	6.5	0	1.017	1	7.7	30	0.2	0	0	0	0.7	2.6	0	2.6	17.5	0	1	MS	MS
1	0	0	NA	3	0	0	0	0	5.5		1.018	1	13.4	170.5	3.8	0	0.13	0	1	8.2	0.1	8.1	52.5	0.1	1	MS	MS
1	1	0	NA	3	0	0	1	0	6	0	1.021	2	3.2	113.1	2.8	0	0	0	1.3	13.5	0.4	13	51.1	0.7	1	MS	MS
1	1	0	NA	2	0	0	2	0	5.5	0	1.014	2	16.2	88.2	2.8	0	0.4	0	12.5	10.6	1.3	9.3	110.9	2.6	1	3	MS
1	0	0	NA	0	0	0	2	0	7.5	4	1.012	0	15376.9	74.7	0.8	0	0.4	0	1.1	0.4	0	0.4	107.5	157.2	1	3	1
1	0	0	NA	0	0	0	2	0	6	4	1.016	2	13998	119.6	0.2	0	0.13	0	0.1	11.8	0.2	11.5	314.4	0.8	1	1	1
1	0	0	NA	0	0	0	2	0	7.5	4	1.013	0	2975.4	124.9	0	0	0.54	0	0.1	3.7	0	3.7	29.2	0.2	1	MS	1
1	0	0	NA	0	0	0	1	0	7	4	1.005	3	1338.7	113.9	0.8	0	0	0	0.5	2.3	0.1	2.2	89.9	0.1	1	MS	1
1	0	0	NA	0	0	0	1	0	6	4	1.019	2	3161.6	120	0.7	20.6	0.4	0	1	9.3	0.5	8.7	200.1	2	1	2	1
1	0	0	NA	0	0	0	1	0	5.5	4	1.016	2	727.1	62.8	0.5	0	0	0	0.5	0.7	0	0.7	19.8	0.1	1	MS	1
1	0	0	NA	0	0	0	1	0	5.5	0	1.021	1	10.2	27.9	0	10	1.76	1.76	6.2	18.9	1.1	17.7	46.7	0.7	1	MS	MS
1	0	0	NA	0	0	0	1	0	6		1.017	3	1177.4	93.5	0.8	0	0.27	0	0.8	5.4	0.1	5.3	98.1	0.8	1	MS	1
1	0	0	NA	0	0	0	2	0	5.5		1.014	0	80.5	19.2	0	0	0.4	0	1.3	3.2	0.2	2.9	19.5	1.7	1	MS	2
1	0	0	NA	0	0	0	1	0	6		1.021	0	5.4	10.9	0	0	0.13	0.27	0.5	1.3	0.1	1.1	100.5	0.8	1	3	MS
1	0	0	NA	0	0	0	2	0	6		1.034	0	76.5	34.4	0.1	0	0.81	0	0.7	1.4	0	1.4	41.3	0.4	1	MS	2
1	0	0	NA	0	0	0	2	0	6		1.018	2	5427.5	125.4	0.7	0	0	0	0.2	5.9	0	5.9	145.7	0.1	1	3	1
1	0	0	NA	0	0	0	2	0	6	4	1.022	1	31046.3	188.1	1.6	0	0.85	0	2	34.4	0.4	34	310.9	4.7	1	2	1
1	0	0	NA	0	0	0	1	0	5.5		1.013	2	29.2	105.9	1.7	0	0.68	0	2	7.5	0.2	7.2	143.7	1.1	1	2	1
1	0	0	NA	0	0	0	0	0	5.5	4	1.025	0	224.4	17	0	0	0.13	0	0.1	3.5	0	3.5	16.3	1.3	1	MS	2
1	0	0	NA	0	0	0	0	0	7	4	1.013	2	257.7	90.2	0.1	0	0	0	8.4	3.7	0	3.7	53.3	0.1	1	MS	1
1	0	0	NA	0	0	0	0	0	5.5	0	1.05	0	5.1	29.7	0	0	0.27	0.13	1	5.7	0	5.7	59.6	0.8	1	MS	MS
1	0	0	NA	0	0	0	0	0	7	0	1.025	0	11.8	32	1.1	0	0.13	0.54	3.8	38.4	0.4	37.9	32.6	3.2	1	MS	MS
1	0	0	NA	0	0	0	0	0	7.5		1.016	1	94.2	120.2	1.1	0	0.13	0	0.2	5.1	0.1	5	14	0.5	1	MS	1
1	0	0	NA	0	0	0	0	0	5.5		1.024	0	40.8	11.4	0	204	0.13	0	1.9	3.7	0	3.7	16.3	1.1	1	MS	3
1	0	0	NA	0	0	0	0	0	6		1.022	2	238.7	79.8	0.5	0	0	0	0.4	2.8	0.1	2.6	31.5	0.2	1	MS	1
1	0	0	NA	0	0	0	0	0	6.5		1.05	0	16.3	35	0.4	0	0.27	0.27	1.3	5.1	0.1	5	89.9	2.6	1	MS	MS
1	0	0	NA	0	0	0	0	0	6		1.008	1	238.9	16.3	0	0	0	0	1.6	21.2	0.8	20.3	81.5	49.2	1	MS	MS
1	0	0	NA	0	0	0	0	0	6	4	1.014	2	570.1	76	1.3	0	0	0	0.4	2.5	0.2	2.2	42	0.1	1	MS	1
1	0	0	NA	0	0	0	0	0	5.5	1	1.014	2	6.6	135.6	2.8	0	0.27	0.13	0.4	3.1	0.1	2.9	67.4	0	1	MS	MS
1	0	0	NA	0	0	0	0	0	7		1.016	1	277.7	85.5	2.9	0	0	0	1	1.1	0	1.1	28	0.8	1	MS	1
1	0	0	NA	0	0	0	0	0	7		1.014	3	186.2	164.9	1.4	0	0.4	0	15.9	9.9	0.2	9.6	74.7	2.3	1	MS	1
1	1	0	NA	0	0	0	2	0	5.5	4	1.022	2	190.7	172.9	0.8	0	0.13	0	4.7	6.9	0.4	6.5	316.7	1.7	1	2	1
1	1	0	NA	0	0	0	2	0	7	4	1.01	0	83289.9	140.4	1	0	0	0	2.5	13.6	0.4	13.1	272.3	0.7	1	3	1
1	1	0	NA	0	0	0	1	0	6	4	1.016	1	10913.1	49.2	0.4	0	0	0	5.9	4.8	0.2	4.5	101.7	1.1	1	3	1
1	1	0	NA	0	0	0	2	0	7.5	4	1.015	2	13082.8	59.1	0	18.2	0.13	0	1.4	3.2	0.1	3.1	216.2	2.3	1	1	1
1	1	0	NA	0	0	0	1	0	7	4	1.012	3	6052.2	97.6	0.4	13.9	1.36	0	1.3	9.7	0.1	9.6	169.7	1.3	1	2	1
1	1	0	NA	0	0	0	1	0	6	3	1.017	3	33.3	85.8	1.1	0	0.54	0	84.7	11.7	0.4	11.2	216.4	1.7	1	1	3
1	1	0	NA	0	0	0	1	0	7.5	0	1.019	0	0.4	22.2	0	0	0.13	0.13	10.2	2.9	0.4	2.5	38	0.5	1	MS	MS
1	1	0	NA	0	0	0	1	0	6.5	0	1.026	1	13.6	50.4	0.1	0	0.27	0.27	8.7	5.6	0.1	5.4	28	2.6	1	MS	MS
1	1	0	NA	0	0	0	1	0	6.5		1.007	1	385.4	21.8	0	0	0.13	0	0.4	1.9	0.1	1.7	38.5	0	1	MS	1
1	1	0	NA	0	0	0	1	0	6		1.021	0	154.6	38.1	0.4	0	0	0	18	7.5	1	6.5	134.4	1.3	1	2	3
1	1	0	NA	0	0	0	1	0	6	4	1.008	1	31.9	76.4	1.7	0	0.54	0	0.2	0.5	0	0.5	37.4	2	1	MS	3
1	1	0	NA	0	0	0	0	0	6.5	4	1.008	0	37.4	17	0	0	0	0	43.9	3.8	0.2	3.5	195.1	3.9	1	2	2
1	1	0	NA	0	0	0	0	0	7	4	1.01	0	3284.8	12.2	0	0	0	0	2.3	0.4	0	0.4	87.6	0.2	1	MS	1
1	1	0	NA	0	0	0	0	0	8.5	4	1.014	0	319.7	10	0	0	0	0	3.1	0.2	0	0.2	33.8	0.4	1	MS	1
1	1	0	NA	0	0	0	0	0	5.5	4	1.015	0	1329.7	10.9	0	0	0	0	1.1	0.5	0.4	0.1	49	0.1	1	MS	1
1	1	0	NA	0	0	0	0	0	5	4	1.019	1	22.6	23.2	0	0	0.13	0.13	2.3	4.3	0.8	3.4	29.3	0.2	1	MS	2
1	1	0	NA	0	0	0	0	0	5.5	4	1.017	0	2958.7	43.9	0.5	0	0	0	5.6	3.6	0	3.6	187	0.8	1	2	1
1	1	0	NA	0	0	0	0	0	6.5	4	1.018	1	201.3	12.1	0	0	0	0	55.3	1.6	0.1	1.4	108.6	4.7	1	3	3
1	1	0	NA	0	0	0	0	0	6	4	1.015	2	923.6	114.4	1	0	0.13	0	3.9	6	0.4	5.6	67.7	0.8	1	MS	1
1	1	0	NA	0	0	0	0	0	5.5	4	1.014	1	2017	91.8	0.7	0	0.13	0	9.4	6.3	0.4	5.9	94.6	0.1	1	MS	1
1	1	0	NA	0	0	0	0	0	5.5	4	1.006	0	511.4	41.2	0.7	0	0	0	14.3	1.4	0.2	1.1	171.8	1	1	2	1
1	1	0	NA	0	0	0	0	0	9	3	1.012	0	31.8	11.8	0	0	0	0	16.7	6.5	0.2	6.2	10.8	3.7	1	MS	3
1	1	0	NA	0	0	0	0	0	8	3	1.008	1	56.2	12.5	0	0	0	0	4.7	0.8	0.1	0.7	102.8	0	1	3	3
1	1	0	NA	0	0	0	0	0	7	3	1.009	3	21.2	56.2	0.8	0	0.13	0.13	1	7.1	1	6	79.4	0.5	1	MS	3
1	1	0	NA	0	0	0	0	0	6.5	1	1.019	2	11.8	157.1	0.1	47.1	0	0.27	10.3	5.1	0	5.1	101.6	3.1	1	3	MS
1	1	0	NA	0	0	0	0	0	7	1	1.016	3	6.1	48.6	1	0	0	0.13	23.7	7.5	1.3	6.2	401.4	0.8	1	2	MS
1	1	0	NA	0	0	0	0	0	7	0	1.009	1	2.4	16.5	0	0	0	0.13	1.6	2.2	0	2.2	89.9	1.1	1	MS	MS
1	1	0	NA	0	0	0	0	0	7.5	0	1.021	0	4.7	17.7	0	11.1	0	0.13	24.1	2.5	0.2	2.2	162.4	3.1	1	2	MS
1	1	0	NA	0	0	0	0	0	6	0	1.023	0	15.4	10.3	0	0	0.27	0.13	12.6	7.5	1.4	6	275.2	1.6	1	2	MS
1	1	0	NA	0	0	0	0	0	5.5	0	1.022	2	10	38.9	1.1	0	1.22	0.13	54.3	9.7	0.2	9.4	146.1	33	1	2	MS
1	1	0	NA	0	0	0	0	0	6.5	0	1.029	0	8.3	10.3	0	0	0	0.13	40.1	1.7	0.1	1.6	244.2	2.3	1	2	MS
1	1	0	NA	0	0	0	0	0	6	0	1.008	0	3.6	11.9	0	0	0	0.13	14.1	0.8	0.2	0.5	275.8	0.4	1	2	MS
1	1	0	NA	0	0	0	0	0	5.5	0	1.026	0	15.9	14.7	0	0	0	0.27	18.1	7.3	0.2	7.1	14	0.5	1	MS	MS
1	1	0	NA	0	0	0	0	0	6	0	1.004	0	5.4	29.1	0	0	0	0.13	38.6	1.1	0.1	1	67.7	1.7	1	MS	MS
1	1	0	NA	0	0	0	0	0	6	0	1.007	0	621.3	27.2	0	0	0	0	2.8	1.4	0	1.4	36.2	1	1	MS	2
1	1	0	NA	0	0	0	0	0	5.5	0	1.024	0	6.6	43.3	0.5	0	0.4	0.13	32.4	2.9	0	2.9	19.8	1.3	1	MS	MS
1	1	0	NA	0	0	0	0	0	6.5	0	1.008	0	14.2	20.4	0	0	0	0.27	20.5	6.6	2.2	4.4	196.3	2.8	1	2	MS
1	1	0	NA	0	0	0	0	0	6	0	1.026	2	21.7	30.6	0.1	0	0.13	0.13	28.7	5.9	0.1	5.7	17.5	2	1	MS	3
1	1	0	NA	0	0	0	0	0	6	0	1.009	0	5.4	12.3	0	0	0	0.13	9.4	1.7	0.1	1.6	85.9	0.8	1	MS	MS
1	1	0	NA	0	0	0	0	0	7	0	1.012	1	9.8	64.2	0.5	0	0.13	0.13	1	3.1	0	3.1	165.9	0.4	1	2	MS
1	1	0	NA	0	0	0	0	0	5.5	0	1.007	1	6.4	13.3	0	0	0	0.13	15.7	1	0.2	0.7	30.4	0.2	1	MS	MS
1	1	0	NA	0	0	0	0	0	7	0	1.01	2	2.1	13.9	0	0	0	0.27	6.3	1.1	0	1.1	117.4	0	1	2	MS
1	1	0	NA	0	0	0	0	0	6	0	1.028	2	2.8	41.7	0.5	0	0.27	0.13	1.9	5	0.4	4.5	65.4	1	1	MS	MS
1	1	0	NA	0	0	0	0	0	5.5	0	1.01	3	1.6	35.7	1	0	0.27	0.13	10.2	21	2	19	83.7	11.7	1	MS	MS
1	1	0	NA	0	0	0	0	0	6.5	0	1.01	2	6.6	66.3	0.1	0	0	0.13	0.5	4.1	0	4.1	46.7	1.9	1	MS	MS
1	1	0	NA	0	0	0	0	0	6.5	0	1.015	2	7	46.6	0.1	0	0.4	0.13	6.6	9	1.4	7.5	202.1	1.6	1	2	MS
1	1	0	NA	0	0	0	0	0	7.5		1.013	0	43.1	20.1	0	0	0	0	10	4	1	2.9	75	1.4	1	MS	1
1	1	0	NA	0	0	0	0	0	6.5		1.016	1	36.6	23.3	0	0	0.13	0	9.7	4.7	1.1	3.5	19.8	2	1	MS	3
1	1	0	NA	0	0	0	0	0	6.5		1.023	2	39.4	68.9	0.4	0	0	0	5.4	5.3	0.7	4.5	68.5	0.4	1	MS	3
1	1	0	NA	0	0	0	0	0	7		1.017	0	31.3	10	0	0	0.13	0	12.7	2.6	0	2.6	167	0.5	1	2	3
1	1	0	NA	0	0	0	0	0	5.5		1.019	0	52	16.8	0	92.3	0	0	37.3	6	0.4	5.6	108.6	4.2	1	3	3
1	1	0	NA	0	0	0	0	0	6		1.008	0	1158.2	21.5	0	0	0.13	0	6.4	1	0	1	94.6	0.7	1	MS	1
1	1	0	NA	0	0	0	0	0	7.5		1.004	2	2.9	85.8	1.1	0	0	0.27	27.6	5.7	2	3.7	149.5	1	1	2	MS
1	1	0	NA	0	0	0	0	0	5.5		1.005	1	20	20.9	0	0	0	0.13	7.5	0.7	0	0.7	33.8	0.4	1	MS	3
1	1	0	NA	0	0	0	0	0	6.5		1.013	0	319.9	14.9	0	0	0.13	0	0.7	0.8	0	0.8	15.1	0.8	1	MS	1
1	1	0	NA	0	0	0	0	0	8		1.013	0	27.7	43.4	0.2	0	0	0	0.1	1.4	0	1.4	26.8	0.5	1	MS	3
1	1	0	NA	0	0	0	0	0	6		1.007	2	241.7	30.2	0.1	0	0	0	1.4	2.8	0.1	2.6	38	0.2	1	MS	1
1	1	0	NA	0	0	0	0	0	5.5	4	1.018	0	6977	56.2	1.9	0	0.13	0	45.3	10.6	0.5	10	299.2	32.8	1	2	1
1	1	0	NA	0	0	0	0	0	6.5	3	1.009	3	46.1	86.7	2.6	0	0.27	0	5.6	17	0.7	16.2	102.8	0.1	1	3	3
1	1	0	NA	0	0	0	0	0	8	1	1.017	2	71.4	111.6	1.9	0	0.27	0	51.6	5.9	0.7	5.1	377.5	0.2	1	2	3
1	1	0	NA	0	0	0	0	0	6	0	1.034	3	7	164	1.3	0	0	0.13	35	4.8	0	4.8	237.1	0.8	1	2	MS
1	1	0	NA	0	0	0	0	0	7	0	1.011	2	2.5	36.5	2.2	0	0.13	0.13	4.4	6.2	1	5.1	52.2	0.7	1	MS	MS
1	1	0	NA	0	0	0	0	0	5.5	0	1.022	1	2.4	35.9	1.7	0	0.13	0.13	32.6	5	0.8	4.1	411.1	1.3	1	2	MS
1	1	0	NA	4	0	0	0	0	6.5	0	1.021	2	6.2	235.2	2.5	14	0.13	0.13	34.4	22.3	3.2	19.1	186.9	47.2	1	2	MS
1	1	0	NA	0	0	0	0	0	8	0	1.006	3	1	87	2	0	0.81	0.13	26.7	22	3.1	18.9	248.9	2.6	1	2	MS
1	1	0	NA	0	0	0	0	0	5.5	0	1.017	2	12.3	190.1	2.9	9.5	0.13	0.13	47.9	11.8	0.8	10.9	65.4	3.8	1	MS	MS
1	1	0	NA	0	0	0	0	0	5.5	0	1.029	2	51.3	83.7	1.9	187.3	0.4	0	6.2	7.4	0.5	6.8	129.7	3.8	1	2	3
1	1	0	NA	0	0	0	0	0	7.5		1.019	1	136.3	50.6	1.4	0	0	0	12.4	1.1	0	1.1	14	0.1	1	MS	1
1	1	0	NA	0	0	0	0	0	5.5		1.008	2	0.5	182.7	1.4	0	0.27	0.13	1.7	1.9	0.2	1.6	24.5	0.8	1	MS	MS
1	1	0	NA	0	0	0	0	0	6		1.013	2	572.7	48	1.6	0	0	0	10.9	7.7	0.1	7.5	384	1.4	1	2	1
1	1	0	NA	0	0	0	0	0	5.5		1.02	2	16	103.4	2.5	0	0.81	0.13	13	9.7	2.9	6.8	85.2	3.2	1	MS	MS
1	0	0	NA	0	0	0	2	0	5.5	4	1.02	2	391.8	144.1	1	0	0.13	0	0.2	0.2	0	0.2	251.2	80.3	1	2	1
1	0	0	NA	0	0	0	1	0	7.5	4	1.011	2	735.4	140.1	0.7	0	0.27	0	0.5	0.1	0.1	0	111	59.6	1	3	1
1	0	0	NA	0	0	0	1	0	5.5	1	1.022	0	29.6	24.1	0	0	0.95	0	10.2	14	0.4	13.6	38.5	1.4	1	MS	2
1	0	0	NA	0	0	0	1	0	7	0	1.021	1	10.6	36.1	0.8	0	2.99	1.49	9	34.4	2	32.4	177.6	1	1	3	MS
1	0	0	NA	0	0	0	1	0	6		1.025	0	228	29.1	0	0	0.13	0	3.4	2.8	0	2.8	19.8	0.5	1	MS	1
1	0	0	NA	0	0	0	1	0	6.5		1.017	1	229.9	58.7	0.1	0	0.27	0	0.1	0.7	0	0.7	25.7	0.4	1	MS	1
1	0	0	NA	0	0	0	1	0	7.5		1.015	2	55.2	145.5	0	0	0.13	0	0	2.3	0	2.3	115.6	0.4	1	1	1
1	0	0	NA	0	0	0	1	0	6	4	1.016	0	5003	75.2	1.6	0	0.13	0	1.6	10.2	0.8	9.3	100.5	1.7	1	3	1
1	0	0	NA	0	0	0	1	0	5.5	1	1.01	2	13.7	146.2	3.8	0	0.54	0.27	0.4	3.9	0	3.9	45.5	45	1	MS	MS
1	0	0	NA	2	0	0	1	0	7.5		1.011	2	92.8	354.4	2.8	0	0	0	0.5	5.6	0.1	5.4	30.3	0.4	1	MS	1
1	0	0	NA	0	0	0	0	0	6	4	1.015	1	3679.4	57.1	0.7	0	0.13	0	1	8.7	0.7	7.9	134.4	1	1	3	1
1	0	0	NA	0	0	0	0	0	5.5	4	1.021	1	1167.3	66.3	1	0	0.27	0	1.4	5	0	5	18.7	0.2	1	MS	1
1	0	0	NA	0	0	0	0	0	6.5	4	1.014	0	681.4	36.3	0.2	7.7	0	0	1.1	7.2	0.8	6.3	37.4	0.8	1	MS	1
1	0	0	NA	0	0	0	0	0	6	4	1.013	2	158.7	44.7	0.2	0	0	0	1	2.3	0	2.3	19.8	26.1	1	MS	1
1	0	0	NA	0	0	0	0	0	7.5	4	1.006	0	6662.3	15.5	0	0	0	0	0.1	1.4	0.1	1.3	92.3	0.2	1	MS	1
1	0	0	NA	0	0	0	0	0	7.5	3	1.006	2	30.8	33.9	0	0	0.27	0	0	0.8	0	0.8	50.1	0.1	1	MS	1
1	0	0	NA	0	0	0	0	0	8	0	1.017	0	3.6	11.2	0	0	0	0.13	0.5	0.4	0	0.4	15.1	0.1	1	MS	MS
1	0	0	NA	0	0	0	0	0	6.5		1.01	2	3.2	164.1	1	0	0.13	0.13	0.2	3.2	0	3.2	50	0.1	1	MS	MS
1	0	0	NA	0	0	0	0	0	6		1.027	2	900.9	180	0.4	0	0	0	0.7	7.2	0	7.2	28	0.8	1	MS	1
1	0	0	NA	0	0	0	0	0	7.5		1.01	3	152	132	0.2	0	0.4	0	1.1	3.1	0.1	2.9	56.1	33.6	1	MS	1
1	0	0	NA	0	0	0	0	0	6		1.01	2	159.6	64.9	0.8	0	0	0	0.1	8.5	0.1	8.4	36.2	0.5	1	MS	1
1	0	0	NA	0	0	0	0	0	5.5		1.05	0	28.3	58.3	3.1	0	0.13	0	1.1	3.9	0.2	3.6	30.3	0.8	1	MS	1
1	1	0	NA	0	0	0	2	0	6	4	1.01	2	1713.8	58.7	0.7	0	0	0	1.3	5.1	0.1	5	155.4	0.5	1	2	3
1	1	0	NA	0	0	0	1	0	5.5	4	1.019	0	786	44.9	0.1	0	0.13	0	2.3	9	1.9	7.1	51.1	0.8	1	MS	1
1	1	0	NA	0	0	0	2	0	5.5	4	1.022	0	15869.2	51.9	1	0	0.16	0	4.5	17.6	1.4	16.1	181.1	1.7	1	3	1
1	1	0	NA	0	0	0	2	0	6.5	4	1.02	1	5451.5	128.9	0.2	93.4	0.13	0	8.8	15.2	3.7	11.5	247.8	3.2	1	2	1
1	1	0	NA	0	0	0	2	0	7	1	1.008	1	24.6	19.8	0	0	0.4	0	13.9	4.5	0.5	3.9	38.5	2.2	1	MS	1
1	1	0	NA	0	0	0	1	0	5.5	1	1.033	2	29.7	11.8	0	11.6	0	0	28.1	12	1.7	10.2	56.5	2.2	1	MS	1
1	1	0	NA	0	0	0	3	0	6.5		1.012	1	564.2	39.6	0	0	0	0	13.9	3.8	0.1	3.6	172.9	0.2	1	2	1
1	1	0	NA	0	0	0	2	0	5.5		1.012	2	68.1	35.4	0.4	0	0.13	0	4	4.4	0.5	3.8	106.5	1.3	1	3	1
1	1	0	NA	0	0	0	1	0	7		1.011	1	346	17.1	0	0	0.13	0	1	2.9	0.2	2.6	26.8	1.3	1	MS	1
1	1	0	NA	0	0	0	1	0	6		1.012	2	254.5	130.8	0.8	0	0.13	0	0.2	10.2	0.1	10	60.7	0.4	1	MS	1
1	1	0	NA	0	0	0	0	0	6.5	4	1.018	0	987.6	14.5	0	140.7	0.81	0	9	9.3	0.7	8.5	28	3.9	1	MS	1
1	1	0	NA	0	0	0	0	0	5.5	4	1.017	0	1547.6	61.7	0.2	0	0.13	0	4.7	12.7	1.3	11.4	51.1	0.8	1	MS	1
1	1	0	NA	0	0	0	0	0	6	4	1.021	1	790.1	74	1	0	0.27	0	4.8	18.1	1.6	16.4	143.6	1	1	2	1
1	1	0	NA	0	0	0	0	0	6.5	3	1.007	2	119.5	90.9	0.8	0	0	0	3.2	2.6	0	2.6	46.7	0.7	1	MS	3
1	1	0	NA	0	0	0	0	0	7	1	1.018	1	39.6	13.8	0	0	0.13	0	4.8	5.7	1.7	3.9	19.8	1.1	1	MS	3
1	1	0	NA	0	0	0	0	0	5.5	1	1.023	2	18.5	100.2	1	0	0	0.13	33.3	11.1	0.8	10.2	125	1.3	1	2	MS
1	1	0	NA	0	0	0	0	0	6	0	1.016	1	4	22.8	0	0	0.13	0.13	7.2	11.2	1.6	9.6	45.6	0.7	1	MS	MS
1	1	0	NA	0	0	0	0	0	5.5	0	1.026	2	2	23.7	0	0	0.95	0.68	37.1	16.9	1.6	15.2	11.9	0.4	1	MS	MS
1	1	0	NA	0	0	0	0	0	6.5		1.009	3	108.4	152.6	0.7	0	0.13	0	1.3	4.1	0	4.1	205.6	0.7	1	2	1
1	1	0	NA	0	0	0	0	0	6.5		1.023	0	348.2	26.5	0	0	0.13	0	2.2	2.8	0	2.8	16.3	1.4	1	MS	1
1	1	0	NA	0	0	0	0	0	6.5		1.014	1	0.6	26.3	0	0	0	0.27	2.2	1.7	0	1.7	86.4	1.1	1	MS	MS
1	1	0	NA	0	0	0	0	0	6		1.021	1	19.8	18.3	0	0	0.81	0.13	8.5	9.1	0.2	8.8	28	0.7	1	MS	MS
1	1	0	NA	0	0	0	0	0	6		1.014	2	92.4	67	0.2	0	0	0	3.2	2.9	0.1	2.8	27.1	0.5	1	MS	1
1	1	0	NA	0	0	0	0	0	6		1.021	0	13.4	14.5	0	0	0.13	0.13	49.5	11.2	0.5	10.6	73.6	3.1	1	MS	MS
1	1	0	NA	0	0	0	0	0	5.5		1.017	0	6.5	39	0	0	0.13	0.27	1	1.7	0.7	1	55.4	0.2	1	MS	MS
1	1	0	NA	0	0	0	0	0	8.5		1.026	0	38.3	14.7	0	0	0.4	0	2.3	4.7	0.2	4.4	18.6	0.7	1	MS	3
1	1	0	NA	0	0	0	0	0	5.5		1.017	2	13.7	15.3	0	0	3.13	2.45	19.1	10	1.3	8.7	209.2	1.3	1	1	MS
1	1	0	NA	0	0	0	0	0	5.5		1.021	0	5.5	19.9	0	0	1.63	0.27	14.9	1	0.4	0.5	90	285.6	1	MS	MS
1	1	0	NA	0	0	0	0	0	5.5		1.013	2	2.1	30	1.1	0	0	0.13	17.3	5.3	0.1	5.1	150.8	2.8	1	3	MS
1	1	0	NA	0	0	0	0	0	6	0	1.014	2	11.1	105.9	2.5	0	0.27	0.13	49.5	9.7	2.2	7.5	130.5	15.8	1	3	MS
1	1	0	NA	0	0	0	0	0	7	0	1.01	2	1	81	2.8	0	0	0.27	3.9	6	1.9	4.1	24.5	1	1	MS	MS
1	1	0	NA	0	0	0	0	0	7.5	0	1.003	2	1.7	100.1	1.4	0	0.54	0.13	0.4	1.7	0.1	1.6	58.6	0	1	MS	MS
1	1	0	NA	0	0	0	0	0	6	0	1.014	1	4.3	49.1	1.7	0	0.68	0.13	4.3	9	0.2	8.7	21.7	4	1	MS	MS
1	1	0	NA	0	0	0	0	0	5	0	1.021	2	3.6	94.2	3.5	0	1.49	0.95	17.4	17.6	3.2	14.3	176.5	0.5	1	2	MS
1	1	0	NA	0	0	0	0	0	5.5		1.017	1	14.8	54.2	1.6	0	0.54	0.13	2.8	3.5	0.1	3.4	25	0.5	1	MS	MS
1	0	0	NA	0	0	0	1	0	7	4	1.014	3	969.2	256.1	0.8	0	0.4	0.54	1.9	17.1	1	16.1	421.9	1.1	1	1	1
1	0	0	NA	0	0	0	1	0	6.5		1.017	3	76.3	317	0.5	0	0	0.13	0.7	7.5	0.1	7.4	199	0.4	1	2	1
1	0	0	NA	0	0	0	1	0	6	4	1.02	2	290.1	287.1	3.8	0	1.22	0.4	1	11.2	0.1	11.1	106.3	1.3	1	3	1
1	0	0	NA	0	0	0	3	0	6.5	4	1.024	1	11761.7	261.4	2.5	12.7	0.4	1.36	1.3	29.3	1.3	27.9	421.9	1.9	1	2	1
1	0	0	NA	0	0	0	2	0	6.5		1.005	3	357.9	213.7	2.8	0	0.13	0.13	0.7	10	0.5	9.4	99.3	0.5	1	MS	3
1	1	0	NA	0	0	0	1	0	6	4	1.039	3	1052.9	704.4	0.5	0	0.27	0.13	1.3	0	0	0	70.1	3.1	1	MS	1
1	1	0	NA	0	0	0	3	0	7.5	4	1.025	1	35448.5	1100.6	2.3	0	0	0.28	35.1	0.7	0.2	0.4	347	119.8	1	3	1
1	1	0	NA	0	0	0	2	0	6	4	1.018	1	18004.3	437.8	3.2	0	0.33	0.33	26.7	18	0	18	336.6	34.2	1	2	1
1	1	0	NA	0	0	0	2	0	7		1.015	3	151.8	622.5	2.2	0	0.27	0.13	0.8	0.1	0	0.1	112	0.8	1	3	1
1	1	0	NA	0	0	0	2	0	5.5		1.018	3	1231.7	353.8	2.9	0	1.9	0.81	48.2	1.9	0.8	1	443	62.4	1	2	MS
1	1	0	NA	0	0	0	2	0	6.5		1.01	3	1271.6	643.9	2.3	0	1.76	0.13	2.8	0.2	0.1	0.1	210.4	1.9	1	2	1
1	1	0	NA	0	0	0	0	0	5.5		1.028	3	32.4	235.4	0.7	37.1	0.81	0.13	10.5	13.7	0.8	12.8	49	37.4	1	MS	MS
1	1	0	NA	0	0	0	0	0	5.5	4	1.014	3	599.1	948.4	3.2	0	0	0.27	3.1	0.4	0.4	0	108.7	1.1	1	3	1
1	1	0	NA	0	0	0	0	0	7.5		1.013	3	258.8	988.5	2.8	0	0.27	0.13	25.6	0.2	0.1	0.1	134.4	50	1	2	MS
1	0	0	NA	0	0	0	1	0	6		1.015	3	60.7	552.1	0.5	0	0.4	0.13	1.7	0	0	0	99.3	1.7	1	MS	1
1	0	0	NA	0	0	0	1	0	6	4	1.017	3	2434.4	600.3	2.9	49	0.81	2.18	2.6	1.1	0.4	0.7	229.5	3.8	1	2	1
1	1	0	NA	0	0	0	1	0	6	4	1.014	2	255.9	209.1	0.4	0	0.68	0.27	1.6	9.7	1.1	8.5	119.2	1	1	3	1
1	0	0	NA	0	0	0	1	0	5.5	4	1.013	3	351.8	185.5	6.3	0	0.27	0.13	1	26.4	1.7	24.6	300.2	1	1	2	1
1	0	0	NA	0	0	0	4	0	5.5		1.015	1	1588.7	142.2	5.1	0	1.08	0.81	3.8	0.5	0.4	0.1	239.6	165.9	1	2	MS
1	1	0	NA	4	0	0	1	0	6	4	1.022	3	2982.7	1810.9	12.1	0	0.13	0.13	22	0.2	0.2	0	425.5	1.1	1	2	1
1	1	0	NA	0	0	0	3	0	5.5	4	1.011	2	548.8	149.6	4.4	0	0.81	1.08	65.8	1.1	0.4	0.7	46.7	94.3	1	MS	MS
1	1	0	NA	0	0	0	0	0	5.5	4	1.012	2	89.4	118.2	5.7	0	0	0.13	1.1	5.7	0.1	5.6	52.5	1.3	1	MS	3
1	0	0	NA	0	0	0	1	0	5.5	1	1.017	2	25.5	87.9	8.2	0	1.08	0.13	1.4	5.6	2	3.5	89.9	0.1	1	MS	3
1	1	0	NA	4	0	0	0	0	6.5	0	1.023	0	69	20.2	0	58.1	0.13	0.13	152.9	4.5	0	4.5	4304.2	52.8	1	2	MS
1	0	1	enterococcusfaecalis	0	0	0	0	0	6.5		1.001	0	0	2.4	0	0	0	0	0.1	0.4	0.1	0.2	94.5	0.1	0	MS	MS
1	1	1	enterococcusfaecalis	0	0	0	2	0	6	0	1.022	2	1.3	4.2	0	0	0	0	0.7	0.1	0	0.1	70.1	0.2	0	MS	MS
1	1	1	escherichiacoli	0	0	0	0	0	6	0	1.013	0	4.2	2	0	0	0	0	5.4	1.3	0	1.3	105.1	0.7	0	MS	MS
1	1	1	escherichiacoli	0	0	0	0	0	5.5	0	1.017	0	2.7	7.3	0	0	0.4	0	3.9	2.9	0.1	2.8	86.5	1.4	0	MS	MS
1	1	1	escherichiacoli	0	0	0	0	0	6	0	1.009	0	3.8	2	0	0	0	0	8.2	0.7	0	0.7	89.9	0.4	0	MS	MS
1	1	1	escherichiacoli	0	0	0	0	0	7	0	1.007	0	0.8	2.6	0	0	0	0	1.1	0.1	0.1	0	10.4	0.1	0	MS	MS
1	1	1	staphylococcushaemolyticus	0	0	0	0	0	6.5	0	1.005	0	3.9	2.8	0	0	0	0	5.6	0.4	0	0.4	107.5	0.2	0	MS	MS
1	1	1	escherichiacoli	0	0	0	0	0	6.5	0	1.006	0	0.5	2.6	0	0	0	0	0.1	0.7	0.1	0.5	10.5	0	0	MS	MS
1	1	1	escherichiacoli	0	0	0	0	0	6.5	0	1.01	0	0.6	2.2	0	0	0	0	2.9	0.5	0.1	0.4	287.5	0	0	MS	MS
1	1	1	escherichiacoli	0	0	0	0	0	6	0	1.013	1	11.7	7.9	0	0	0	0	5.4	1.9	0.1	1.7	47.9	0.8	0	MS	MS
1	1	1	escherichiacoli	0	0	0	0	0	7	0	1.02	0	9.6	1.6	0	0	0	0	2.5	2	0	2	29.2	1	0	MS	MS
1	1	1	pseudomonasaeruginosa	0	0	0	0	0	6.5	0	1.02	1	6.6	15.9	0	0	0	0	0.4	1.4	0.2	1.1	9.3	0.5	0	MS	MS
1	1	1	escherichiacoli	0	0	0	0	0	5.5		1.017	0	1.6	2	0	0	0.27	0	2.3	0	0	0	44.5	0.4	0	MS	MS
1	1	1	klebsiellapneumoniae	0	0	0	0	0	6.5		1.02	2	1.3	9.1	0	0	0	0	2.3	2.6	0.4	2.2	9.3	2.8	0	MS	MS
1	1	1	staphylococcushaemolyticus	0	0	0	0	0	7		1.009	0	3.2	2.6	0	0	0	0	33.5	2.9	0	2.9	257.1	4.1	0	MS	MS
1	1	1	escherichiacoli	0	0	0	0	0	5.5		1.017	0	2.8	8	0	0	0	0	4.3	8	0.2	7.7	31.5	1.6	0	MS	MS
1	1	1	escherichiacoli	0	0	0	0	0	6.5		1.012	0	2.1	4.7	0	0	0	0	5.6	0.5	0	0.5	68.9	0.1	0	MS	MS
1	1	1	escherichiacoli	0	0	0	0	0	6.5		1.014	0	19.1	5.7	0	0	0.13	0	94.9	3.5	0.4	3.1	54.3	3.2	0	MS	MS
1	1	1	escherichiacoli	0	0	0	0	0	6.5		1.022	0	6.2	4	0	0	0.27	0	1.9	2.2	0.4	1.7	36.9	0.1	0	MS	MS
1	1	1	escherichiacoli	0	0	0	0	0	5.5		1.022	0	8.3	4.1	0	0	0.13	0	6.5	1.9	0.2	1.6	39.1	0.5	0	MS	MS
1	1	1	escherichiacoli	0	0	0	0	0	6.5		1.007	0	2.7	3.9	0	0	0	0	9.3	0.4	0	0.4	14	0.5	0	MS	MS
1	1	1	enterococcusfaecalis	0	0	0	0	0	7	1	1.007	0	3.4	7.6	0	0	0	0	0.2	0.2	0	0.2	13	0.2	0	MS	MS
1	1	1	enterococcusfaecalis	0	0	0	0	0	6.5	1	1.024	0	8.7	3.2	0	0	0	0	20	1.1	0	1.1	141.4	0.8	0	MS	MS
1	1	1	enterococcusfaecalis	0	0	0	0	0	6	0	1.007	0	1.5	2.9	0	0	0.13	0	18.9	1.3	0	1.3	55.4	0.8	0	MS	MS
1	1	1	enterococcusfaecalis	0	0	0	0	0	7.5	0	1.014	0	3.8	6.6	0	0	0.13	0	6.7	1.4	0	1.4	123.8	0.4	0	MS	MS
1	1	1	enterococcusfaecalis	0	0	0	0	0	7	0	1.015	0	6.8	5.1	0	0	0.4	0	0.7	0.4	0	0.4	2.3	0.4	0	MS	MS
1	1	1	enterococcusfaecalis	0	0	0	0	0	9	0	1.008	0	1	0.2	0	0	0	0	1.7	0.2	0	0.2	4.3	0.1	0	MS	MS
1	1	1	enterococcusfaecalis	0	0	0	0	0	8	0	1.027	0	11.3	0.8	0	0	0	0	1.9	0.8	0	0.8	12.8	0.1	0	MS	MS
1	1	1	enterococcusfaecalis	0	0	0	0	0	6.5	0	1.01	0	6.9	2.2	0	0	0	0	24.9	1.6	0	1.6	22.8	1.3	0	MS	MS
1	1	1	enterococcusfaecalis	0	0	0	0	0	5.5	0	1.025	0	14	1.9	0	0	0.27	0	3.8	0.1	0	0.1	141.4	52.9	0	MS	MS
1	1	1	enterococcusfaecalis	0	0	0	0	0	6	0	1.014	0	4.9	2.6	0	0	0	0	2.2	0.1	0	0.1	14	0.1	0	MS	MS
1	1	1	streptococcusagalactiae	0	0	0	0	0	5	0	1.007	0	2.4	6.9	0	0	0	0	1.7	0.1	0	0.1	15.1	0.1	0	MS	MS
1	1	1	enterococcusfaecalis	0	0	0	0	0	7	0	1.005	0	2.5	3.3	0	0	0	0	9.2	0	0	0	408.8	0.1	0	MS	MS
1	1	1	enterococcusfaecalis	0	0	0	0	0	5.5	0	1.016	0	1.7	9.1	0	0	0	0	6.6	0.5	0	0.5	18.7	0.2	0	MS	MS
1	1	1	enterococcusfaecalis	0	0	0	0	0	5.5		1.02	0	3.1	2	0	0	0	0	27.5	0	0	0	80.5	0.8	0	MS	MS
1	1	1	enterococcusfaecalis	0	0	0	0	0	6		1.021	0	7.8	6.3	0	0	0	0	20.7	3.2	0.5	2.6	99.3	0.2	0	MS	MS
1	1	1	streptococcusagalactiae	0	0	0	0	0	5.5		1.004	0	1.4	0.7	0	0	0	0	1.1	0.5	0.1	0.4	5.8	0.1	0	MS	MS
1	1	1	streptococcusagalactiae	0	0	0	0	0	7.5		1.016	0	5.9	1.3	0	0	0	0	11.5	0.8	0	0.8	60.7	0	0	MS	MS
1	1	1	enterococcusfaecalis	0	0	0	0	0	7.5		1.016	0	18.2	1.7	0	0	0	0	35.2	2.3	0	2.3	54.3	1.1	0	MS	MS
1	1	1	enterococcusfaecalis	0	0	0	0	0	6.5		1.006	0	1.2	4.2	0	0	0	0	16.5	2.3	0	2.3	337.6	1.9	0	MS	MS
1	1	1	enterococcusfaecalis	0	0	0	0	0	6		1.007	0	11.1	0.5	0	0	0	0	5.4	0.1	0	0.1	31.5	0.4	0	MS	MS
1	0	1	enterococcusfaecalis	0	0	0	1	0	6.5		1.008	0	18.3	9.9	0	0	0.4	0	0.4	1.4	0	1.4	49	0.4	0	MS	MS
1	0	1	klebsiellapneumoniae	0	0	0	0	0	5.5	0	1.009	0	0.5	3.8	0	0	0	0	4.5	0.8	0.1	0.7	15.1	0.5	0	MS	MS
1	1	1	escherichiacoli	0	0	0	0	0	6	1	1.01	0	7.7	1.6	0	0	0	0	0.5	0.8	0	0.8	3.2	0.7	0	MS	MS
1	1	1	escherichiacoli	0	0	0	0	0	6	1	1.015	0	8.8	3.9	0	0	0	0	2.2	1.9	0	1.9	35.8	0.4	0	MS	MS
1	1	1	escherichiacoli	0	0	0	0	0	6.5	1	1.014	0	14.7	7.2	0	0	0.13	0	2	2.3	0.1	2.2	28.2	0.7	0	MS	MS
1	1	1	escherichiacoli	0	0	0	0	0	8	0	1.013	0	17.9	1.7	0	0	0	0	0.8	0.5	0	0.5	33.8	0	0	MS	MS
1	1	1	escherichiacoli	0	0	0	0	0	6.5	0	1.01	0	3.5	7.3	0	0	0.27	0	7.6	6.2	0.4	5.7	370.2	1.1	0	MS	MS
1	1	1	proteusmirabilis	0	0	0	0	0	7	0	1.013	0	1.6	1	0	0	0	0	0.1	0.4	0	0.4	117.9	0.2	0	MS	MS
1	1	1	escherichiacoli	0	0	0	0	0	7		1.013	0	4	3.8	0	0	0	0	3.5	1.9	0.2	1.6	121.8	1	0	MS	MS
1	1	1	streptococcusagalactiae	0	0	0	0	0	6.5	0	1.013	0	5.8	3.2	0	0	0.13	0	1.1	0.7	0.2	0.4	14	0	0	MS	MS
1	1	1	enterococcusfaecalis	0	0	0	0	0	7.5	0	1.012	0	3.9	1	0	0	0	0	6.3	0.8	0	0.8	155.4	0.2	0	MS	MS
1	0	1	escherichiacoli	4	0	0	0	0	5.5		1.042	0	0.4	27.5	0	0	0	0	1	1.6	0	1.6	23.9	1	1	MS	MS
1	0	1	klebsiellapneumoniae	4	0	0	0	0	5.5	0	1.025	1	1.7	48.3	2.2	0	0	0	1	5.3	1	4.2	63	0.2	1	MS	MS
1	0	1	streptococcusagalactiae	2	0	0	0	0	7		1.017	0	11.8	52.6	0.1	0	0.4	0	9.9	2.5	0.1	2.3	413.3	0.4	1	2	MS
1	1	1	escherichiacoli	3	0	0	0	0	5.5	0	1.027	3	6.5	106.5	0.2	0	0.13	0	3.4	6.3	1	5.3	74.8	3.8	1	MS	MS
1	0	1	escherichiacoli	0	0	0	2	0	6		1.01	0	48.3	12.3	0	0	0	0	1	2.8	0.1	2.6	120.7	1.7	1	2	1
1	0	1	pseudomonasaeruginosa	0	0	0	0	0	6.5		1.012	2	54.3	42.4	0	0	0	0	0.5	1.3	0.1	1.1	194	0.5	1	2	1
1	1	1	escherichiacoli	0	0	0	2	0	5.5	0	1.02	2	8.7	130.2	2	0	0.13	0.13	5.4	14.9	3.7	11.2	148.4	0.8	1	1	MS
1	1	1	enterococcusfaecalis	0	0	0	1	0	5.5		1.018	1	5	74.6	0.5	0	0.54	0.13	26.6	9.9	0.1	9.7	118	0.8	1	2	MS
1	1	1	enterococcusfaecalis	0	0	0	1	0	5.5		1.028	0	814.1	37.7	0	36.7	0	0	0.8	1.1	0	1.1	340.5	0.5	1	2	3
1	1	1	enterococcusfaecalis	0	0	0	1	0	8		1.014	1	182.5	22.6	0	0	0	0	188.2	29.7	1.7	27.9	183.4	37.8	1	2	1
1	1	1	escherichiacoli	0	0	0	0	0	5.5	1	1.02	2	30.9	105.8	0.1	0	0	0	4.5	2.9	0.4	2.5	326.1	0.7	1	3	2
1	1	1	escherichiacoli	0	0	0	0	0	6	1	1.005	1	22.7	14.3	0	0	0	0.13	3.6	2.2	0.4	1.7	44.4	0.7	1	MS	2
1	1	1	proteusmirabilis	0	0	0	0	0	7.5	0	1.014	0	0.9	10	0	0	0	0.13	8.1	1.7	0	1.7	131.6	0.1	1	1	MS
1	1	1	escherichiacoli	0	0	0	0	0	5.5	0	1.015	0	4.9	12.4	0	0	0.13	0.13	10	3.8	1.9	1.9	81.5	0	1	MS	MS
1	1	1	staphylococcushaemolyticus	0	0	0	0	0	8		1.016	1	50.5	136.2	0	0	0	0	6.8	1.4	0	1.4	224.4	0.8	1	2	1
1	1	1	klebsiellapneumoniae	0	0	0	0	0	6		1.005	0	59	50.9	1.1	0	0	0	282.9	1.7	0	1.7	181.1	351	1	3	MS
1	1	1	escherichiacoli	0	0	0	0	0	5.5		1.018	0	20.2	20.2	0	220.4	0.13	0.95	82.3	10.6	1.7	8.8	229	46.6	1	2	MS
1	1	1	escherichiacoli	0	0	0	0	0	6.5		1.006	0	27.6	12.5	0	0	0	0	6	0.5	0.1	0.4	30.3	0	1	MS	2
1	1	1	escherichiacoli	0	0	0	0	0	6.5	4	1.008	3	845.5	138.6	2.6	0	0	0	31	11.4	1.7	9.6	331.8	4.1	1	2	3
1	1	1	proteusmirabilis	0	0	0	0	0	6	1	1.009	3	9	50.7	1.9	0	0.54	0.13	1.6	11.8	0	11.8	446	0	1	2	MS
1	1	1	enterococcusfaecalis	0	0	0	0	0	6	1	1.009	2	7.8	40.5	0.2	0	0.68	0.13	28.2	4.1	0.2	3.8	280.5	1.9	1	2	MS
1	1	1	enterococcusfaecalis	0	0	0	0	0	5.5	0	1.01	2	3.6	73.4	0.7	0	0	0.13	16.9	3.1	0.2	2.8	228.4	1	1	2	MS
1	1	1	enterococcusfaecalis	0	0	0	0	0	6	0	1.022	0	3.5	10.3	0	0	0.54	0.13	3.2	8.4	0.2	8.1	15.1	0.2	1	MS	MS
1	1	1	enterococcusfaecalis	0	0	0	0	0	6.5	0	1.015	2	36.8	13	0	0	0	0	7.4	1.4	0	1.4	308.5	1	1	2	3
1	1	1	enterococcusfaecalis	0	0	0	0	0	7		1.008	1	84.3	27.8	0	0	0	0	1	2.5	0.2	2.2	20.6	0.2	1	MS	1
1	1	1	enterococcusfaecalis	0	0	0	0	0	7.5		1.022	2	2316.2	106.2	1.4	0	0	0	56.5	7.1	0	7.1	310	3.8	1	2	1
1	0	1	escherichiacoli	0	0	0	0	0	5.5	0	1.016	1	2.3	27.3	0	0	0	0.13	25.8	5.9	0.4	5.4	200.1	0.7	1	1	MS
1	1	1	enterococcusfaecalis	0	0	0	1	0	5.5		1.02	0	28.7	26	0	57.3	0.13	0	14.7	7.3	0.7	6.6	54.9	0.8	1	MS	2
1	1	1	escherichiacoli	0	0	0	0	0	5.5	1	1.024	1	163.6	85	2.5	0	0.27	0	7.5	10.8	0.4	10.3	43.5	1.7	1	MS	3
1	1	1	escherichiacoli	0	0	0	0	0	5	0	1.017	1	7.7	35.9	1.9	0	1.49	0.27	25.3	9.4	1.7	7.6	281.6	1.4	1	2	MS
1	1	1	escherichiacoli	0	0	0	0	0	5.5		1.016	2	5.7	105.4	1.9	0	0.4	0.27	13.8	17.9	4.7	13.2	108.7	0.7	1	3	MS
1	1	1	enterococcusfaecalis	0	0	0	0	0	5.5		1.017	2	10	153.8	1.6	0	0.4	0.13	5.6	9.4	0.8	8.5	73.6	1.4	1	MS	MS
1	0	1	pseudomonasaeruginosa	0	0	0	1	0	6	3	1.024	1	92.7	223.1	0.7	0	1.63	0.13	0	1.7	0	1.7	410.3	1.6	1	1	1
1	1	1	enterococcusfaecalis	0	0	0	1	0	6		1.012	3	65.6	315.8	1.6	0	0.54	0.4	11.1	15.5	0.1	15.3	191.6	1.9	1	2	1
1	1	1	escherichiacoli	0	0	0	0	0	6.5		1.014	3	122.3	251.6	3.4	0	0.4	0.13	1.7	7.1	0.1	6.9	108.6	0.7	1	3	3
1	0	1	pseudomonasaeruginosa	0	0	0	4	0	7	1	1.024	1	74.5	342.7	1	0	0.54	0.13	1.6	7.1	0.2	6.8	359	0.5	1	2	3
1	1	1	klebsiellapneumoniae	0	0	0	1	0	5		1.017	0	33.6	6	0	0	0.13	0.81	3.2	5.4	0.1	5.3	45261.3	48.1	0	MS	MS
1	0	1	proteusmirabilis	3	0	0	3	0	5.5	1	1.018	0	30	21.3	0	0	0.81	3.13	10	12.1	0.1	11.9	1506.7	35.9	1	2	MS
1	0	1	enterococcusfaecalis	2	0	0	4	0	6	4	1.047	1	98.4	14.2	0	0	8.98	18.1	27.8	1.6	0.2	1.3	656.9	119.1	1	2	MS
1	0	0	NA	0	0	0	1	0	6.5	0	1.01	2	6.8	50.5	0	0	0	0	1.4	2	0	2	32.5	0.1	1	MS	MS
1	0	0	NA	0	0	0	0	0	6.5	3	1.006	1	8.9	14.9	0	0	0	0	0.1	4.1	0	4.1	18.6	0	1	MS	MS
1	0	0	NA	0	0	0	0	0	5.5	1	1.014	1	2.3	25.9	0	0	0	0	2.6	2	0.4	1.6	26.1	0	1	MS	MS
1	0	0	NA	0	0	0	0	0	6.5	1	1.017	0	11.5	33.2	0.1	0	0.27	0	2	0.7	0	0.7	112.1	0	1	2	MS
1	0	0	NA	0	0	0	0	0	7.5	0	1.013	0	5.4	36.4	0.8	0	0	0	2.5	2	0.1	1.9	33.8	0.1	1	MS	MS
1	0	0	NA	0	0	0	0	0	7	0	1.01	2	2.1	36.9	0.4	0	0	0	0.7	9.6	0	9.6	36.2	0	1	MS	MS
1	0	0	NA	0	0	0	0	0	7	0	1.004	1	2	18.9	0	0	0	0	0.1	2.6	0	2.6	32.7	0	1	MS	MS
1	0	0	NA	0	0	0	0	0	7.5	0	1.021	0	16.6	26.2	0	0	0	0	1	1	0	1	26	1.1	1	MS	MS
1	0	0	NA	0	0	0	0	0	6	0	1.014	1	8	57.1	1	0	0	0	1.1	3.2	0	3.2	17.5	0.1	1	MS	MS
1	0	0	NA	0	0	0	0	0	5.5	0	1.022	1	7.2	13.3	0	0	0.13	0	3.6	4.4	0.4	3.9	74.8	0.5	1	MS	MS
1	0	0	NA	0	0	0	0	0	6		1.018	1	21.1	34.8	0	0	0	0	0.7	1	0	1	29.3	0.1	1	MS	1
1	0	0	NA	0	0	0	0	0	6.5		1.003	1	0.6	19.3	0	0	0	0	0.8	1.4	0	1.4	22.1	0.5	1	MS	MS
1	0	0	NA	0	0	0	0	0	6		1.02	1	17.4	119.4	0.8	0	0	0	0.1	5.7	0	5.7	17.5	0.2	1	MS	MS
1	0	0	NA	0	0	0	0	0	5.5		1.029	0	1.2	11	0	0	0.13	0	0.2	0.5	0	0.5	15.1	0	1	MS	MS
1	0	0	NA	0	0	0	0	0	5.5	4	1.004	2	14.2	77.5	2.3	0	0	0	1	4.4	0	4.4	19.8	0.4	1	MS	MS
1	0	0	NA	0	0	0	0	0	6	1	1.012	1	11.6	49.2	3.8	0	0	0	1.3	10.5	0.4	10	25	0.8	1	MS	MS
1	0	0	NA	0	0	0	0	0	5	0	1.018	1	1.3	111.1	1.3	0	0	0	0.2	0.5	0	0.5	19.8	0.1	1	MS	MS
1	1	0	NA	0	0	0	1	0	7		1.005	1	23.3	15.2	0	0	0.13	0	0.1	5.7	0	5.7	24.9	0.5	1	MS	1
1	1	0	NA	0	0	0	0	0	7.5	4	1.001	2	12.9	115.4	1.1	0	0	0	1.1	0.2	0	0.2	75	0	1	MS	MS
1	1	0	NA	0	0	0	0	0	7	3	1.013	3	8	99.3	0.1	0	0	0	11.1	7.5	0	7.5	149.6	2.3	1	3	MS
1	1	0	NA	0	0	0	0	0	6	3	1.009	0	12.6	31	0.1	0	0	0	16.1	3.5	0.2	3.2	275.6	1.3	1	2	MS
1	1	0	NA	0	0	0	0	0	5.5	3	1.02	0	16.3	12.5	0	0	0.13	0	0.5	3.6	0.5	3.1	28	0.5	1	MS	MS
1	1	0	NA	0	0	0	0	0	6	1	1.023	1	10.7	39.8	0.1	0	0	0	29.1	9.6	2	7.5	54.9	0.8	1	MS	MS
1	1	0	NA	0	0	0	0	0	7	1	1.003	1	14.2	21.6	0	0	0	0	5.6	0.4	0	0.4	17.5	0.4	1	MS	MS
1	1	0	NA	0	0	0	0	0	5.5	1	1.026	1	15.7	16.7	0	0	0	0	3.9	1	0	1	201	0.2	1	2	MS
1	1	0	NA	0	0	0	0	0	6	1	1.02	1	23.4	64.6	0.5	0	0	0	14.6	3.8	0.1	3.7	98.1	0.2	1	MS	3
1	1	0	NA	0	0	0	0	0	6	1	1.015	3	12.5	78.2	0.7	0	0	0	21.1	10.2	1	9.1	179.9	2.2	1	2	MS
1	1	0	NA	0	0	0	0	0	6	1	1.012	1	5.3	72.1	0.1	0	0	0	18.5	5.1	0.2	4.8	354.6	1.6	1	2	MS
1	1	0	NA	0	0	0	0	0	5.5	1	1.012	2	7.5	34.8	0.8	0	0	0	20.9	4.1	0	4.1	158.8	3.1	1	2	MS
1	1	0	NA	0	0	0	0	0	6.5	1	1.009	3	7	66.1	0.7	0	0.4	0	4	5.1	0.2	4.8	58.7	0.5	1	MS	MS
1	1	0	NA	0	0	0	0	0	7	1	1.013	1	6.3	27.5	0	0	0	0	66.8	2	0	2	452.3	1.1	1	2	MS
1	1	0	NA	0	0	0	0	0	5	1	1.024	0	13.7	18.1	0	0	0.27	0	5.4	4.5	0.1	4.4	28	0.1	1	MS	MS
1	1	0	NA	0	0	0	0	0	6	1	1.009	0	12.6	10.5	0	0	0	0	6.8	1.9	0.4	1.4	225.5	0.4	1	2	MS
1	1	0	NA	0	0	0	0	0	6	1	1.003	2	2	26.1	0	0	0	0	1.3	1.7	0.1	1.6	45.6	0.1	1	MS	MS
1	1	0	NA	0	0	0	0	0	5.5	1	1.028	0	16.2	11	0	0	0.4	0	1.6	5.3	0.8	4.4	17.5	0.4	1	MS	MS
1	1	0	NA	0	0	0	0	0	6.5	0	1.009	1	1.7	28.8	0	0	0	0	1.1	3.1	0.2	2.8	17.5	2.3	1	MS	MS
1	1	0	NA	0	0	0	0	0	6	0	1.022	0	12.7	16.2	0	0	0	0	1	3.5	0.5	2.9	178.8	0.1	1	2	MS
1	1	0	NA	0	0	0	0	0	5.5	0	1.017	2	6.9	47.5	0.8	0	0	0	11.3	7.4	1.1	6.2	79.4	1.4	1	MS	MS
1	1	0	NA	0	0	0	0	0	5.5	0	1.002	0	1.3	15	0	0	0.13	0	3.1	0	0	0	54.8	0.5	1	MS	MS
1	1	0	NA	0	0	0	0	0	6.5	0	1.006	0	7.2	10.9	0	0	0	0	1.7	0.2	0	0.2	78.2	0	1	MS	MS
1	1	0	NA	0	0	0	0	0	5.5	0	1.002	1	0.8	11.9	0	0	0	0	5.7	0.4	0	0.4	122.7	0.5	1	2	MS
1	1	0	NA	0	0	0	0	0	6	0	1.005	3	2.4	93.6	0.7	0	0	0	24.1	2.2	0.4	1.7	383.3	0.4	1	2	MS
1	1	0	NA	0	0	0	0	0	6	0	1.025	1	8.4	26.7	0	0	0.27	0	105.9	27.1	6.9	20.1	238.2	2.9	1	2	MS
1	1	0	NA	0	0	0	0	0	7	0	1.011	1	6.3	23.1	0	0	0.13	0	0.7	1.3	0	1.3	15.1	0.2	1	MS	MS
1	1	0	NA	0	0	0	0	0	5	0	1.018	2	2.3	87.2	0.5	0	0	0	12.1	1.7	0.1	1.6	153.3	0.2	1	2	MS
1	1	0	NA	0	0	0	0	0	6	0	1.029	3	21.7	142.8	0.5	85.2	0.13	0	64.8	1.9	0.2	1.6	402	56.8	1	2	MS
1	1	0	NA	0	0	0	0	0	5.5	0	1.007	1	1.7	23.1	0	0	0	0	2.6	2.2	0	2.2	237	0.4	1	2	MS
1	1	0	NA	0	0	0	0	0	6	0	1.001	0	1.3	12.4	0	0	0	0	7.4	0.5	0	0.5	256.7	0.1	1	2	MS
1	1	0	NA	0	0	0	0	0	5.5	0	1.016	0	2	20.1	0	0	0	0	11.2	1.4	0	1.4	26.1	0.4	1	MS	MS
1	1	0	NA	0	0	0	0	0	6	0	1.015	1	2.3	19.5	0	0	0	0	8.8	5.6	1.1	4.4	147.2	1.4	1	2	MS
1	1	0	NA	0	0	0	0	0	6	0	1.013	2	8.9	33.4	0.1	0	0	0	12.7	0.8	0.1	0.7	195.2	1.1	1	2	MS
1	1	0	NA	0	0	0	0	0	6.5	0	1.018	1	8	21.2	0	0	0	0	18.9	3.7	0.2	3.4	425.3	1.3	1	2	MS
1	1	0	NA	0	0	0	0	0	6	0	1.011	0	2.4	11.3	0	0	0	0	29.2	2	0	2	134.3	0.7	1	2	MS
1	1	0	NA	0	0	0	0	0	7.5	0	1.012	2	7.7	34.1	0	0	0.13	0	22.6	6.6	1.1	5.4	425.4	1.1	1	2	MS
1	1	0	NA	0	0	0	0	0	6.5	0	1.011	0	3.4	26	0	0	0	0	8.7	1.4	0.5	0.8	71.7	0.5	1	MS	MS
1	1	0	NA	0	0	0	0	0	7	0	1.003	2	4	122	0.5	0	0	0	3.7	0.8	0	0.8	135.9	0.1	1	1	MS
1	1	0	NA	0	0	0	0	0	7	0	1.011	1	1.3	13.3	0	0	0	0	2.3	0.7	0.1	0.5	71.2	0.1	1	MS	MS
1	1	0	NA	0	0	0	0	0	6	0	1.008	1	12.4	13.1	0	0	0	0	22.9	1.7	0.1	1.6	158.8	1.3	1	2	MS
1	1	0	NA	0	0	0	0	0	5.5	0	1.021	0	1.2	11.8	0	0	0.13	0	0	1.1	0.1	1	179.5	0	1	1	MS
1	1	0	NA	0	0	0	0	0	7	0	1.019	2	21.6	143.2	0.1	21.7	0.13	0	1.7	2.3	0.1	2.2	14	34.9	1	MS	MS
1	1	0	NA	0	0	0	0	0	6	0	1.007	1	1	19.5	0	0	0	0	3.4	0.4	0	0.4	80.6	0.2	1	MS	MS
1	1	0	NA	0	0	0	0	0	6.5	0	1.005	1	14	30.3	0	0	0.13	0	16.7	1.7	0.1	1.6	11.6	1.1	1	MS	MS
1	1	0	NA	0	0	0	0	0	7	0	1.004	2	0.6	62.4	0.7	0	0.13	0	0	2.8	0.7	2	51.3	1.1	1	MS	MS
1	1	0	NA	0	0	0	0	0	5	0	1.012	3	4	66.7	1.1	0	0.13	0	6.8	5.9	0.7	5.1	136.7	1.3	1	2	MS
1	1	0	NA	0	0	0	0	0	5.5	0	1.012	2	3.2	35.6	0.2	0	0	0	16.4	2.5	0	2.5	327.4	0.8	1	2	MS
1	1	0	NA	0	0	0	0	0	6.5	0	1.006	1	8.4	10.2	0	0	0	0	3.7	1.3	0.1	1.1	118.5	1	1	3	MS
1	1	0	NA	0	0	0	0	0	7.5	0	1.009	0	2.4	10.6	0	0	0	0	0.8	8.4	0	8.4	16.2	2	1	MS	MS
1	1	0	NA	0	0	0	0	0	7.5	0	1.011	2	10.3	112	0.5	0	0	0	2.3	3.9	0.8	3.1	12.8	1.4	1	MS	MS
1	1	0	NA	0	0	0	0	0	6	0	1.008	2	3.6	14.2	0	0	0	0	3.1	1.4	0.2	1.1	64.2	0.4	1	MS	MS
1	1	0	NA	0	0	0	0	0	6.5	0	1.009	2	1.3	31.8	0.8	0	0.13	0	0.5	1.9	0.2	1.6	35	0	1	MS	MS
1	1	0	NA	0	0	0	0	0	6	0	1.01	2	7	37.1	0.5	0	0.54	0	0.8	1	0	1	28.2	0	1	MS	MS
1	1	0	NA	0	0	0	0	0	6.5	0	1.027	1	1.6	24.6	0	0	0.13	0	20.2	4.5	0.4	4.1	423.1	1.7	1	2	MS
1	1	0	NA	0	0	0	0	0	6	0	1.015	1	11	30	0.1	0	0.13	0	22.3	6.8	1	5.7	21	1	1	MS	MS
1	1	0	NA	0	0	0	0	0	7	0	1.009	2	2.1	101.3	0.4	0	0	0	1.4	1.9	0.4	1.4	13	0.1	1	MS	MS
1	1	0	NA	0	0	0	0	0	6	0	1.016	1	13.1	17.5	0	0	0	0	40.2	2.6	0.1	2.5	135.9	4.3	1	3	MS
1	1	0	NA	0	0	0	0	0	7	0	1.004	0	3.1	15.9	0	0	0	0	18.7	1	0.2	0.7	170.5	0.4	1	3	MS
1	1	0	NA	0	0	0	0	0	5.5	0	1.023	1	11.8	13.6	0	0	0.54	0	20.1	4.1	0.7	3.4	393.8	0.5	1	2	MS
1	1	0	NA	0	0	0	0	0	6	0	1.007	2	3.2	63.3	0.4	0	0	0	0.8	1.4	0	1.4	37.3	0.4	1	MS	MS
1	1	0	NA	0	0	0	0	0	6	0	1.017	2	8.3	59	0.7	0	0	0	8.1	2.8	0	2.8	286	0.8	1	2	MS
1	1	0	NA	0	0	0	0	0	5.5	0	1.005	1	0.6	34	0.1	0	0	0	2.8	0.2	0	0.2	14	0.1	1	MS	MS
1	1	0	NA	0	0	0	0	0	6.5	0	1.007	2	11.3	19.1	0	0	0	0	4.3	6.9	1.4	5.4	106.5	2	1	3	MS
1	1	0	NA	0	0	0	0	0	5.5	0	1.004	1	0.8	11.6	0	0	0	0	1.6	0.8	0.4	0.4	39.6	0.2	1	MS	MS
1	1	0	NA	0	0	0	0	0	5.5	0	1.011	0	1.4	28.2	0	0	0	0	12.5	1.6	0	1.6	15.1	0.8	1	MS	MS
1	1	0	NA	0	0	0	0	0	6	0	1.023	0	2.5	19.2	0	0	0	0	12.8	6.8	0.4	6.3	12.8	4.1	1	MS	MS
1	1	0	NA	0	0	0	0	0	5.5		1.012	1	2.1	18.7	0	0	0.27	0	26.3	3.8	0.7	3.1	259.4	2	1	2	MS
1	1	0	NA	0	0	0	0	0	5.5		1.01	0	1.6	10.9	0	0	0.27	0	2.6	3.8	0.5	3.2	21	0	1	MS	MS
1	1	0	NA	0	0	0	0	0	5		1.014	1	0.6	11.1	0	0	0	0	9.9	0.8	0	0.8	16.3	0.5	1	MS	MS
1	1	0	NA	0	0	0	0	0	5.5		1.021	0	17.1	14.2	0	0	0	0	5.1	4.7	0	4.7	11.6	1.3	1	MS	MS
1	1	0	NA	0	0	0	0	0	5.5		1.016	1	2.3	30.9	0.2	0	0.13	0	6.5	7.9	1.3	6.6	29.2	0	1	MS	MS
1	1	0	NA	0	0	0	0	0	6.5		1.004	2	0	17.1	0	0	0	0	0	0.2	0.1	0.1	29.3	0	1	MS	MS
1	1	0	NA	0	0	0	0	0	5.5		1.021	2	6.8	76.8	0.7	0	0	0	29.7	18.9	7.9	10.9	57.2	3.2	1	MS	MS
1	1	0	NA	0	0	0	0	0	5.5		1.024	1	6.3	23.5	0	0	0	0	22.7	2.5	0.1	2.3	264.1	0.7	1	2	MS
1	1	0	NA	0	0	0	0	0	6		1.03	1	15.2	28	0	0	0.13	0	37.6	13.6	1.6	12	188.1	27.7	1	2	MS
1	1	0	NA	0	0	0	0	0	5.5		1.01	1	2.5	13.6	0	0	0.13	0	13.6	1.6	0	1.6	134.8	1.3	1	2	MS
1	1	0	NA	0	0	0	0	0	5.5		1.015	1	4.9	17.2	0	0	0	0	3.1	4.8	2.2	2.6	55.4	0.5	1	MS	MS
1	1	0	NA	0	0	0	0	0	7		1.02	1	19.2	150.3	1	18.9	0.27	0	1.7	2.5	0.5	1.9	52.2	0.5	1	MS	MS
1	1	0	NA	0	0	0	0	0	6		1.026	0	14.2	23	0	0	0.13	0	50.6	19.8	5	14.8	162.4	2.9	1	2	MS
1	1	0	NA	0	0	0	0	0	6		1.022	0	4.6	24.6	0	0	0	0	8.3	8.7	0.7	8	237.1	1	1	2	MS
1	1	0	NA	0	0	0	0	0	7	4	1.009	2	5.3	67.3	2	0	0.13	0	26	5.3	0	5.3	256	1.9	1	2	MS
1	1	0	NA	0	0	0	0	0	6	3	1.016	1	13.5	96.3	1.4	0	0	0	19	3.1	0.4	2.6	373	0.8	1	2	MS
1	1	0	NA	0	0	0	0	0	6	1	1.008	2	3.5	32.8	1.6	0	0	0	21	2	0.5	1.4	135.5	0.7	1	3	MS
1	1	0	NA	0	0	0	0	0	5	0	1.012	2	3.4	56.4	2.5	0	0	0	9.3	3.1	1.1	1.9	92.3	1.9	1	MS	MS
1	1	0	NA	0	0	0	0	0	7	0	1.011	1	3.5	55.3	1.4	0	0	0	8.8	7.3	0.2	7.1	222.1	0.1	1	2	MS
1	1	0	NA	0	0	0	0	0	6.5	0	1.018	2	3.5	73.2	1.3	0	0	0	32.2	2	0	2	237.2	3.1	1	2	MS
1	1	0	NA	0	0	0	0	0	7	0	1.004	1	1.7	53.8	2.2	0	0	0	1.7	0.1	0	0.1	19.8	0.1	1	MS	MS
1	1	0	NA	0	0	0	0	0	5.5	0	1.008	2	3.1	47.5	1.3	0	0.13	0	8.5	3.4	0.2	3.1	51.4	0.5	1	MS	MS
1	1	0	NA	0	0	0	0	0	5.5	0	1.018	3	3.8	179.8	2.5	0	0	0	6.5	2.9	0.1	2.8	90.2	0.1	1	MS	MS
1	1	0	NA	0	0	0	0	0	7		1.018	2	19	118.8	1.3	0	0.81	0	20.5	4.4	0.2	4.1	101.6	1	1	3	MS
1	0	0	NA	0	0	0	1	0	7		1.007	3	10.9	181.1	3.8	0	0	0	0	5.6	0	5.6	66.3	0	1	MS	MS
1	0	0	NA	0	0	0	0	0	5.5		1.02	3	1.3	80.2	0.5	0	0.13	0	0.2	3.4	0.7	2.6	21.7	0	1	MS	MS
1	0	0	NA	0	0	0	0	0	5.5		1.014	0	2	70.2	2	0	0	0	6.5	3.5	0.4	3.1	18.4	0.1	1	MS	MS
1	1	0	NA	0	0	0	1	0	7	0	1.01	0	4.3	60.8	0	0	0.4	0	1.6	3.4	0.5	2.8	22.8	0.5	1	MS	MS
1	1	0	NA	0	0	0	1	0	6		1.016	2	15.6	44.8	0.4	0	0.27	0	4.2	1.7	0	1.7	66.6	2.3	1	MS	MS
1	1	0	NA	0	0	0	0	0	6	4	1.006	2	8.8	85.3	0.8	0	0	0	2	3.5	0.2	3.2	140.2	1.1	1	2	MS
1	1	0	NA	0	0	0	0	0	6.5	3	1.007	1	3.5	88.2	1	0	0	0	4.2	2.3	0.1	2.2	186.9	0.4	1	2	MS
1	1	0	NA	0	0	0	0	0	6	1	1.005	0	8.4	20.3	0	0	0	0	2	0.4	0	0.4	10.4	0	1	MS	MS
1	1	0	NA	0	0	0	0	0	6	0	1.018	1	2.8	15.2	0	0	0	0	28.6	2.3	0	2.3	256.6	1.1	1	2	MS
1	1	0	NA	0	0	0	0	0	6.5	0	1.013	2	5.3	26.4	0	0	0	0	1	5	1	4	29.3	0.5	1	MS	MS
1	1	0	NA	0	0	0	0	0	5.5	0	1.018	2	1.9	19.6	0	0	0.13	0	17.9	3.1	0.5	2.5	414.9	0.4	1	2	MS
1	1	0	NA	0	0	0	0	0	6	0	1.019	1	5.5	25.1	0	0	0.81	0	10.8	13.3	2.3	10.9	44.4	2.9	1	MS	MS
1	1	0	NA	0	0	0	0	0	6	0	1.021	0	5	91.5	0.4	0	0.13	0	9	13.8	1.3	12.4	36.9	0.5	1	MS	MS
1	1	0	NA	0	0	0	0	0	5	0	1.008	0	0.5	11.6	0	0	0	0	2.8	0.4	0	0.4	96.9	0	1	MS	MS
1	1	0	NA	0	0	0	0	0	7.5	0	1.017	0	1	10.7	0	0	0.13	0	7.9	1	0.1	0.8	15.1	0.2	1	MS	MS
1	1	0	NA	0	0	0	0	0	5.5	0	1.015	1	2.8	17.6	0	0	0.13	0	6.5	4.2	0.8	3.4	10.8	0.2	1	MS	MS
1	1	0	NA	0	0	0	0	0	7	0	1.015	0	7.6	17	0	0	0	0	5.7	2.5	0	2.5	16.3	0.5	1	MS	MS
1	1	0	NA	0	0	0	0	0	5.5	0	1.017	1	1.9	28.9	0	0	0	0	13.6	2.8	0.4	2.3	237.1	0	1	2	MS
1	1	0	NA	0	0	0	0	0	7	0	1.008	0	3.8	42.6	0.1	0	0	0	2.3	2.6	0.4	2.2	26	0.1	1	MS	MS
1	1	0	NA	0	0	0	0	0	7.5	0	1.014	2	11.2	58.3	0.1	0	0.54	0	2.9	2.9	0.4	2.5	60.7	1.4	1	MS	MS
1	1	0	NA	0	0	0	0	0	6.5	0	1.014	2	3.8	33.8	0.2	0	0.4	0	9.3	9.4	0	9.4	92.3	11.8	1	MS	MS
1	1	0	NA	0	0	0	0	0	7	0	1.013	1	2.8	25.8	0	0	0	0	0.2	1.9	0.2	1.6	42	0.4	1	MS	MS
1	1	0	NA	0	0	0	0	0	5.5	0	1.022	0	16.3	14	0	0	0.4	0	6.6	8.5	1.1	7.4	18.7	2.3	1	MS	MS
1	1	0	NA	0	0	0	0	0	6	0	1.017	0	5	57.9	0.5	0	0.27	0	4.8	5.3	0.7	4.5	277	1	1	1	MS
1	1	0	NA	0	0	0	0	0	7.5		1.007	0	18.5	13.4	0	0	0.27	0	0.5	1.6	0	1.6	45.5	0.4	1	MS	MS
1	1	0	NA	0	0	0	0	0	5		1.016	0	8.9	11.6	0	0	0.13	0	58.6	9.1	0.7	8.4	35	4.4	1	MS	MS
1	1	0	NA	0	0	0	0	0	7		1.016	2	12.5	23	0	0	0	0	16.8	2.9	0	2.9	261.7	1.3	1	2	MS
1	1	0	NA	0	0	0	0	0	5.5		1.014	0	8.9	23.6	0	0	0.13	0	0.2	0.8	0	0.8	15.1	0	1	MS	MS
1	1	0	NA	0	0	0	0	0	6	1	1.009	3	9.9	83.8	2	0	0	0	17	2.9	0.1	2.8	386	0.2	1	2	MS
1	1	0	NA	0	0	0	0	0	5.5	0	1.019	2	11.2	52.4	2.2	0	0.54	0	0.2	1.4	0	1.4	67.8	0.4	1	MS	MS
1	1	0	NA	0	0	0	0	0	5.5	0	1.011	1	5.4	51.8	2.5	0	0.54	0	2.9	4.8	0.1	4.7	17.4	0.7	1	MS	MS
1	1	0	NA	4	0	0	0	0	7	0	1.032	2	8	1135.8	2.8	0	0	0	17.9	0.4	0	0.4	213.2	0.4	1	2	MS
1	1	0	NA	0	0	0	0	0	7.5	0	1.012	3	3.4	84.3	1.6	0	0.13	0	9	10.9	1.7	9.1	14	19.6	1	MS	MS
1	1	0	NA	0	0	0	0	0	6	0	1.01	2	6.3	90	1.4	0	0.13	0	1.3	9.9	0	9.9	28	0.4	1	MS	MS
1	0	0	NA	0	0	0	1	0	6.5		1.014	2	346.2	331.5	0.4	0	0.81	0	0.2	4.2	0	4.2	37.3	0.5	1	MS	1
1	0	0	NA	0	0	0	0	0	6	1	1.009	3	12.2	296.1	3.4	0	0.13	0.27	0.5	9.7	0.2	9.5	257.8	0.1	1	2	MS
1	1	0	NA	0	0	0	1	0	5.5	4	1.016	3	281.1	215.4	1.1	0	0	0	3.8	4.3	0.4	3.8	69.6	1	1	MS	1
1	1	0	NA	0	0	0	2	0	6	3	1.018	3	318.4	341.8	1.1	0	0.4	0	20.1	9.9	0.1	9.7	155.4	4.4	1	1	1
1	1	0	NA	0	0	0	1	0	6.5		1.016	2	61.7	259.5	1.9	0	0.81	0	1.3	7.4	0.1	7.2	203.4	0.8	1	2	1
1	1	0	NA	0	0	0	1	0	6		1.018	3	399.1	332.3	3.2	0	0.54	0	1.1	7.1	0.2	6.8	133.2	0.8	1	3	1
1	1	0	NA	0	0	0	2	0	5.5		1.027	2	6415.5	588	3.2	0	0	0	2.9	7.2	0.4	6.8	59.6	2101.9	1	MS	MS
1	1	0	NA	0	0	0	2	0	5.5		1.019	2	2075.2	263.1	1.9	231.5	0.54	0	2.3	5.3	0.2	5	107.7	1.1	1	3	1
1	1	0	NA	0	0	0	0	0	6.5	4	1.008	3	178.4	323.6	0.5	0	0	0	6.9	2.6	0	2.6	177.6	1	1	2	1
1	1	0	NA	0	0	0	0	0	6	4	1.023	2	2933.6	286.4	0.7	0	0	0	3.8	1.7	0.1	1.6	350.6	0.5	1	2	1
1	1	0	NA	0	0	0	0	0	6.5	0	1.018	1	25.1	200.5	0.4	0	0.13	0	6.8	9	3.4	5.6	75.9	3.1	1	MS	3
1	1	0	NA	0	0	0	0	0	6.5		1.017	2	64.8	223.4	0.2	0	0	0	5	3.4	0	3.4	289.9	1.9	1	2	1
1	1	0	NA	0	0	0	0	0	6	4	1.031	3	71.5	1119.6	3.1	0	0.13	0	4	0.2	0	0.2	289.3	1	1	2	1
1	1	0	NA	0	0	0	0	0	5.5	4	1.018	2	271.1	396.9	1.4	0	0	0	2	1.7	0.2	1.4	52.2	0.4	1	MS	1
1	1	0	NA	0	0	0	0	0	7		1.019	2	6694.9	1077.1	2.8	0	0	0	0.1	0.5	0.2	0.2	101.7	2.3	1	3	1
1	0	0	NA	0	0	0	0	0	8.5	3	1.015	2	150.4	255.5	3.2	0	0	0	0.4	0	0	0	255.9	99.2	1	2	MS
1	0	0	NA	0	0	0	0	0	7	0	1.014	3	15.6	220	2.6	0	0.13	0.13	0.7	11.6	2.3	9.3	72.4	0.1	1	MS	MS
1	1	0	NA	0	0	0	0	0	5.5	0	1.014	3	5.5	331.8	1.4	0	0	0.13	2.6	5.6	2.2	3.4	51.1	0.1	1	MS	MS
1	1	0	NA	0	2	0	0	0	7	0	1.013	0	2.4	8.1	0	0	0	0.13	18.8	1.9	0.2	1.6	70.7	0.2	0	MS	MS
1	0	0	NA	2	0	0	0	0	6	0	1.022	2	16.7	182.2	9	0	0.13	0	0.2	0.1	0.1	0	37.4	68.8	1	MS	MS
1	1	0	NA	0	0	0	1	0	7	4	1.02	0	233.7	5.9	0	0	0.27	0	95.5	5.6	0.1	5.4	6515.9	13.9	0	MS	3
1	1	0	NA	0	0	0	0	0	7	1	1.013	0	22.6	9.6	0	0	0	0.13	33.8	3.2	0.2	2.9	455.7	1.7	0	MS	3
1	1	0	NA	0	0	0	0	0	7.5	0	1.024	0	23.3	5.3	0	0	0.13	0.13	14.8	0.5	0	0.5	696.1	0.7	0	MS	2
1	1	0	NA	0	0	0	0	0	5.5	0	1.017	1	9.1	4.4	0	0	1.08	0.13	87	1.4	0.1	1.3	1160.8	700.2	0	MS	MS
1	1	0	NA	0	0	0	0	0	6		1.019	0	1.2	6.2	0	0	0.27	0.13	52.5	3.1	0	3.1	812.4	1	0	MS	MS
1	0	0	NA	0	0	0	0	0	7.5	0	1.012	3	4	165.6	5.4	0	0	0.13	5.4	6.2	0.4	5.7	288.6	1.4	1	2	MS
1	1	0	NA	0	0	0	0	0	7.5	1	1.002	3	3	130.7	5.7	0	0	0.13	0.2	2	0.8	1.1	113	0	1	3	MS
1	1	0	NA	0	0	0	0	0	5.5	1	1.001	2	37.2	137.1	8.3	0	0	0	0.4	0	0	0	71.8	181.4	1	MS	MS
1	1	0	NA	0	0	0	0	0	5.5	0	1.012	3	12.5	132.8	4.7	8.5	0.68	0.13	0.8	6.6	0.4	6.2	32.7	14	1	MS	MS
1	1	0	NA	0	0	0	0	0	5.5	0	1.02	3	2.7	151.5	5.7	0	1.77	0.13	15.7	38.7	19.7	19	225.1	1.7	1	3	MS
1	0	0	NA	0	0	0	2	0	5.5	4	1.007	2	1367.1	149.6	6	0	0	0	3.2	23.1	2.5	20.6	45.6	1.1	1	MS	3
1	0	0	NA	0	0	0	0	0	5.5	4	1.012	3	549.1	141.3	4.7	0	0	0	1.6	5.9	0.5	5.3	121.5	0.4	1	3	1
1	1	0	NA	0	0	0	0	0	5.5		1.011	3	0.9	142.1	4.1	0	0.81	0.27	34.7	2	1.3	0.7	174.1	231.5	1	2	MS
1	0	0	NA	0	0	0	2	0	6	4	1.007	3	3481.1	255	4.7	0	0.68	0.4	0.8	10.6	0	10.6	77.1	2.5	1	MS	3
1	0	0	NA	0	0	0	1	0	5.5	4	1.011	3	34.8	314.6	10.8	0	0.4	0.27	1	8.2	0.1	8.1	56.1	1.6	1	MS	3
1	0	0	NA	0	0	0	1	0	6		1.031	1	75.6	633.5	5	0	0.13	0.13	0.8	2.2	0.8	1.3	92.4	0.7	1	MS	3
1	0	0	NA	0	0	0	1	0	7		1.025	3	212.5	11689.7	134.3	0	0	0.13	0.4	0.4	0.2	0.1	439.5	0.5	1	2	1
1	0	0	NA	0	0	0	1	0	6		1.017	3	444.6	746.5	15.6	0	0.13	0.54	2.2	0.7	0	0.7	284	1.3	1	3	1
1	1	0	NA	0	0	0	1	0	6	4	1.003	3	337.2	1615.5	19.1	0	0	0.4	0.5	0.5	0.5	0	196.3	0.1	1	1	2
1	1	0	NA	0	0	0	2	0	6.5	4	1.012	3	1767.6	5978.2	31.4	0	0	0.13	1	0	0	0	146.8	0.7	1	2	1
1	1	0	NA	0	0	0	1	0	7	4	1.004	3	78.4	937.1	25	0	0	0.13	1.3	0.1	0.1	0	73.6	0.1	1	MS	2
1	1	0	NA	0	0	0	1	0	6	4	1.014	3	85.5	7241.6	305.7	0	0	0.27	4.7	1.7	1.4	0.2	309.7	0.8	1	1	1
1	1	0	NA	0	0	0	3	0	6	4	1.017	3	13743.7	9706.9	154.8	0	0.59	0.19	96.6	2.2	0.4	1.7	301.3	220.9	1	2	1
1	1	0	NA	0	0	0	2	0	5.5	3	1.027	3	95.4	1498.8	26.5	0	2.04	1.63	30.5	8.7	4.8	3.8	334	156.3	1	2	MS
1	1	0	NA	0	0	0	1	0	6.5		1.006	3	66.1	205	7.1	0	0.95	0.13	0.5	18.9	0.5	18.3	231.4	0.2	1	2	2
1	1	0	NA	0	0	0	0	0	8	3	1.021	3	129.2	1036.9	38.7	0	0.27	0.13	43.2	0.7	0.1	0.5	306.2	1.6	1	2	3
1	1	0	NA	0	0	0	0	0	5.5	0	1.028	2	83.1	1214.4	35	609.5	0.54	0.13	16.8	2.8	1.6	1.1	54.9	388.2	1	MS	MS
1	1	0	NA	0	0	0	0	0	5.5		1.022	3	81	742.8	13.4	65.7	0.81	0.4	20.1	0.8	0.4	0.4	162.4	55.2	1	2	3
1	0	0	NA	0	0	0	2	0	5.5	4	1.013	3	1941.7	322	21.4	0	3.26	1.49	7.4	2.2	0.7	1.4	417.2	58.1	1	2	1
1	0	0	NA	0	0	0	1	0	5.5	4	1.02	3	104.5	2510.8	19.5	0	0.27	0.13	1	1.1	0.5	0.5	115.3	0.2	1	3	1
1	0	0	NA	0	0	0	2	0	5.5	4	1.018	3	2597.8	630.9	4.5	96.2	0	0.54	4.1	1	0	1	181.1	854.6	1	2	3
1	0	0	NA	0	0	0	1	0	6.5	1	1.017	3	65	2178.9	64.2	0	0.27	0.13	1.9	1.3	0.7	0.5	182.3	1	1	2	1
1	0	0	NA	0	0	0	1	0	5.5		1.014	3	650.5	6990.3	185.3	0	0.13	0.54	0.4	1.3	1.3	0	308.6	47.3	1	2	1
1	0	0	NA	0	0	0	1	0	5.5		1.018	3	45.3	874.5	5.6	0	0	0.27	0.1	0.4	0.4	0	215.3	0.4	1	2	3
1	0	0	NA	0	0	0	0	0	6.5	4	1.016	3	2174.6	1386.6	42.3	0	0	0.13	0.5	1.1	0.4	0.7	447.7	2.9	1	2	1
1	0	0	NA	0	0	0	0	0	6	1	1.017	2	42.6	504.3	8.5	23	0	0.13	0.4	0.5	0.4	0.1	91.1	0.7	1	MS	1
1	1	0	NA	2	0	0	2	0	7	0	1.014	1	0.2	20.1	0	0	0.4	0.13	22.9	4.5	0.5	3.9	592.3	3.2	1	2	MS
1	1	0	NA	0	0	0	1	0	6	4	1.016	3	434.1	841.7	10	0	1.63	0.27	35.8	1.1	0.1	1	223.2	3.4	1	2	1
1	1	0	NA	0	0	0	2	0	7	4	1.012	3	570.3	7408.7	284.2	0	0.27	0.13	0.4	3.1	2.2	0.8	396	219.8	1	2	1
1	1	0	NA	0	0	0	1	0	6.5		1.011	3	73.1	586	6.5	0	0.27	0.13	7.4	1.7	1	0.7	336.6	12.7	1	2	1
1	1	0	NA	0	0	0	0	0	6	3	1.009	3	32.2	350	10.3	0	0.54	0.13	1	12.5	0	12.5	300.3	0.7	1	2	3
1	0	0	NA	0	0	0	2	0	5.5	4	1.008	0	32572.3	104.9	2.8	0	0.78	0.52	0.5	15.5	0.7	14.8	975.9	2.9	1	2	1
1	1	0	NA	0	0	0	2	0	6	4	1.009	0	18980.4	49.4	0.2	0	0	0.17	4.3	4.1	0	4.1	535.2	1.1	1	2	1
1	1	0	NA	0	0	0	2	0	6		1.02	1	205.8	34.7	0.5	0	1.22	0.27	15.3	9.1	0.4	8.7	585.6	34	1	2	1
1	1	0	NA	0	0	0	1	0	8		1.009	3	199.2	176.6	1.7	0	0	0.4	28.6	11.8	0.5	11.2	666.8	2.8	1	2	1
1	1	0	NA	0	0	0	2	0	6.5	4	1.017	2	318.5	90.3	0.8	0	1.08	0.4	19.9	6	0.1	5.9	972.5	2.9	1	2	1
1	1	0	NA	0	0	0	1	0	6.5	1	1.027	3	130.9	40.8	0.5	0	0.27	0.13	18.6	7.8	0.4	7.4	2420.8	1	1	2	2
1	1	0	NA	0	0	0	4	0	7.5	1	1.019	0	38	46.7	0.1	0	1.77	1.91	43	10.6	0.2	10.3	3035.4	4.7	1	2	2
1	1	0	NA	0	0	0	1	0	7	4	1.019	2	919	180.1	2	0	0.13	0.13	3.2	12.4	0.1	12.3	960.6	0.8	1	2	1
1	1	0	NA	0	0	0	4	0	5.5	1	1.026	0	108.5	55	2.2	0	14.02	2.85	38.1	57.5	6	51.5	1323.1	2.8	1	1	1
1	1	0	NA	0	0	0	0	0	7	0	1.018	1	143.7	13.7	0	0	0.4	1.08	147.1	0.7	0.2	0.4	699	169.6	1	2	MS
1	1	0	NA	0	0	0	0	0	7		1.015	1	135.6	106.5	0.5	0	0.4	0.27	10.9	5	0.1	4.8	698.9	1	1	2	1
1	1	0	NA	0	0	0	0	0	7		1.009	3	36.5	93.4	2.3	0	0	0.4	25.6	4.4	0	4.4	610.2	1	1	2	1
1	1	0	NA	0	0	0	0	0	7.5	4	1.004	3	28.1	46.6	1.1	0	0	0.13	58.1	7.5	0.2	7.2	1541.6	37.4	1	2	1
1	1	0	NA	0	0	0	0	0	6.5	0	1.018	2	27.7	107.2	0.7	0	0.68	0.4	194.7	14.8	1	13.7	3439	38.4	1	2	MS
1	1	0	NA	0	0	0	0	0	7		1.007	2	34.1	35.6	0.2	0	0	0.27	11.6	2.6	0.1	2.5	1774	1.4	1	2	1
1	1	0	NA	0	0	0	0	0	5.5	3	1.021	2	45.1	190.7	1.7	109.5	0.4	0.27	105.6	1.7	0.4	1.3	2900.4	97.8	1	2	MS
1	1	0	NA	0	0	0	0	0	6.5	0	1.022	2	156.7	61.7	1.6	0	0.27	0.81	50.9	0.7	0	0.7	2738.9	140.6	1	2	MS
1	1	0	NA	0	0	0	0	0	6.5	0	1.025	3	44.1	90.9	1.7	0	0.27	0.95	46.1	8.2	0.1	8.1	2576.2	3.5	1	2	2
1	1	0	NA	0	0	0	0	0	6	0	1.027	2	97.7	102.4	1.7	0	1.22	0.13	125.8	2.2	0.2	1.9	5916.1	113.1	1	2	MS
1	1	0	NA	0	0	0	0	0	7	0	1.032	3	36.3	161.6	1.7	0	1.22	0.27	84.4	25.6	0.7	24.8	2689.6	34.2	1	4	MS
1	1	0	NA	0	0	0	0	0	6.5		1.013	3	79.5	198.1	1.7	0	0	0.13	30.7	0.8	0.2	0.5	1489.1	57.7	1	2	MS
1	1	0	NA	0	0	0	0	0	7.5	0	1.02	1	37.4	25.8	0	0	0.27	0.13	24.7	3.5	0.1	3.4	798.4	1.4	1	2	3
1	1	0	NA	0	0	0	0	0	6		1.017	3	299.2	72.9	0.5	325.5	0.13	0.13	37.6	0.5	0.1	0.4	1364	107.9	1	2	1
1	1	0	NA	0	0	0	0	0	6.5	4	1.007	1	34	67.9	2.2	0	0.54	0.13	24.7	10	0.7	9.3	1165.3	21.4	1	2	MS
1	0	0	NA	0	0	0	2	0	6.5	0	1.017	1	19.7	276.8	0.5	0	0.4	0	0.2	2.8	0.2	2.5	25.7	0.5	1	MS	MS
1	0	0	NA	0	0	0	0	0	6.5	0	1.006	3	0.5	216.8	1.7	0	0.13	0	1	2.8	0.4	2.3	53.7	0.7	1	MS	MS
1	1	0	NA	0	0	0	1	0	7		1.006	2	18.4	337.4	1.4	0	0	0	8.1	5.7	0.7	5	207.7	0.8	1	2	MS
1	1	0	NA	0	0	0	1	0	5.5		1.021	2	23.8	288.1	2.9	0	0	0	95.7	15.5	0.5	14.9	238.4	38.2	1	2	MS
1	1	0	NA	0	0	0	0	0	8	0	1.021	2	14.7	446.5	1.9	0	0	0	1.9	2.5	0.5	1.9	124	0.2	1	2	MS
1	1	0	NA	0	0	0	0	0	5.5		1.031	3	2.1	289.1	2.2	0	0	0	21.3	5.4	0.1	5.3	12.8	1.7	1	MS	MS
1	0	0	NA	0	0	0	0	0	5.5	0	1.021	2	1.5	248.5	1.4	0	0	0	3.4	1.7	0.1	1.6	25	0	1	MS	MS
1	1	0	NA	0	0	0	0	0	7.5	1	1.01	3	20	214.9	1.7	0	0.13	0	4.7	6	0.7	5.3	148.4	2.3	1	2	2
1	1	0	NA	0	0	0	0	0	5.5	1	1.014	3	5.1	929.5	3.9	0	0.13	0	0.8	0	0	0	201	0.7	1	1	MS
1	1	0	NA	0	0	0	1	0	6.5		1.038	0	10.6	7.6	0	0	0.13	0	125.2	6	0.2	5.7	3964.9	2.8	0	MS	MS
1	1	0	NA	0	0	0	0	0	7.5	0	1.01	0	3.1	2.8	0	0	0	0	38.9	2.2	0	2.2	696.6	0.7	0	MS	MS
1	1	0	NA	0	0	0	0	0	6.5	0	1.008	0	1.2	2.8	0	0	0	0	21.8	1.1	0	1.1	709.5	0.5	0	MS	MS
1	1	0	NA	0	0	0	0	0	5	0	1.017	0	0.9	5	0	0	0.13	0	24.5	1	0.2	0.7	457	0.2	0	MS	MS
1	1	0	NA	0	0	0	0	0	7.5	0	1.012	1	3.8	3.9	0	0	0	0	32.6	2.2	0	2.2	620.6	2.5	0	MS	MS
1	1	0	NA	0	0	0	0	0	7.5	0	1.021	0	2.5	2.3	0	0	0	0	6.3	0.4	0	0.4	478	0.2	0	MS	MS
1	1	0	NA	0	0	0	0	0	7.5	0	1.01	1	1	4.8	0	0	0	0	6.5	2.5	0.1	2.3	528.3	1.7	0	MS	MS
1	1	0	NA	0	0	0	0	0	7	0	1.003	0	18.5	7.9	0	0	0	0	34.7	1.4	0.1	1.3	632.4	1.1	0	MS	MS
1	1	0	NA	0	0	0	0	0	5.5	1	1.023	0	10.3	9.4	0	0	0	0	4.5	2.8	0.2	2.5	1174.7	0.5	0	MS	MS
1	1	0	NA	0	0	0	0	0	5.5	0	1.016	0	6.6	3.7	0	0	0	0	202.1	1.6	0	1.6	802.9	2.2	0	MS	MS
1	1	0	NA	0	0	0	0	0	5.5	0	1.024	0	22	9	0	394.9	0	0	59.8	3.2	0.1	3.1	2028.1	3.5	0	MS	3
1	1	0	NA	0	0	0	0	0	7.5	0	1.029	0	2	9.2	0	0	0.4	0	46.6	2.5	0.1	2.3	1346.8	0.7	0	MS	MS
1	1	0	NA	0	0	0	0	0	5.5	0	1.022	0	23.2	4.2	0	0	0	0	76.6	1.9	0.2	1.6	868.4	2.6	0	MS	3
1	1	0	NA	0	0	0	0	0	7	0	1.009	3	3.1	7.4	0	0	0	0	43.3	2.8	0.2	2.5	857.9	1.1	0	MS	MS
1	1	0	NA	0	0	0	0	0	7.5	0	1.011	0	3.4	8.9	0	0	0	0	78.1	2.3	0	2.3	1462	2.2	0	MS	MS
1	1	0	NA	0	0	0	0	0	5.5	0	1.009	0	1.6	3.8	0	0	0	0	11.2	0.2	0	0.2	1255.4	0.5	0	MS	MS
1	1	0	NA	0	0	0	0	0	6		1.028	0	6.5	7.2	0	0	0.27	0	58.5	4.4	0.1	4.3	881.2	3.5	0	MS	MS
1	1	0	NA	0	0	0	0	0	5.5	0	1.01	0	1.6	6.7	0	0	0.27	0	4.4	1	0	1	773.4	0	0	MS	MS
1	0	0	NA	3	0	0	0	0	5.5	0	1.03	3	2.4	841.7	28.2	0	0.27	0	1.6	0.1	0.1	0	147.2	0.2	1	1	MS
1	0	0	NA	4	0	0	0	0	6.5		1.025	2	3.5	361.9	12.5	0	0	0	1.3	4.7	0.4	4.2	157.8	1.4	1	2	MS
1	1	0	NA	0	0	0	0	0	6	0	1.009	2	1.2	173.9	7.4	0	0	0	7.8	3.7	0.7	2.9	135.5	1	1	3	MS
1	1	0	NA	0	0	0	0	0	6	0	1.008	2	3.6	196	9.1	0	0	0	3.1	5.6	1.6	3.9	75.9	0.1	1	MS	MS
1	1	0	NA	0	0	0	0	0	5	0	1.002	3	8.8	178.5	9.9	0	0.95	0	2.8	10.6	4.1	6.5	57.2	1	1	MS	MS
1	1	0	NA	0	0	0	0	0	6	0	1.006	2	2.8	164.5	10.3	0	0.13	0	0.8	3.7	1.6	2	14	0.2	1	MS	MS
1	1	0	NA	0	0	0	0	0	5.5	0	1.007	2	10.2	105.5	5.7	0	0.13	0	0.4	9.1	2.5	6.6	16.3	0	1	MS	MS
1	1	0	NA	0	0	0	0	0	6		1.006	2	11.3	82.7	4.4	0	0	0	1.1	2.2	0.1	2	10.8	0.1	1	MS	MS
1	1	0	NA	4	0	0	0	0	7		1.035	2	7.6	892.4	19.8	0	0	0	1.7	0.8	0.2	0.5	46.7	1.7	1	MS	MS
1	0	0	NA	0	0	0	1	0	6	4	1.016	3	6278.5	983.8	12.3	0	0.13	0	0.4	0	0	0	89.2	0.2	1	MS	1
1	0	0	NA	0	0	0	1	0	7	4	1.014	2	763.1	326.6	6.2	0	0.13	0	0.4	19.8	0.2	19.5	95.7	1.6	1	MS	1
1	0	0	NA	0	0	0	1	0	6		1.012	3	131.9	3368.5	57.4	0	0	0	0.7	0.7	0.1	0.5	275.8	3.1	1	2	1
1	0	0	NA	0	0	0	0	0	5.5	4	1.011	3	426.1	228.7	7.2	0	0	0	4.8	19.5	1.7	17.8	101.1	0.4	1	3	1
1	0	0	NA	0	0	0	0	0	5.5	1	1.02	2	51.3	224.8	6.5	0	0	0	0.4	6.3	0.1	6.2	28.2	0	1	MS	1
1	0	0	NA	0	0	0	0	0	6	0	1.018	3	3.9	2025.7	7.1	0	0	0.13	0.2	0	0	0	167.1	86	1	2	MS
1	0	0	NA	0	0	0	0	0	7	0	1.006	3	1.3	294.3	8.7	0	0	0.27	0.8	2.8	0.1	2.6	151.9	0.5	1	1	MS
1	0	0	NA	0	0	0	0	0	6.5		1.012	3	0.5	1829.2	7.4	0	0	0.13	0	0	0	0	38.5	0	1	MS	MS
1	1	0	NA	0	0	0	1	0	6.5	4	1.011	3	463.7	678.6	135.1	0	0.4	0	6.9	3.7	2.6	1	86.5	52.8	1	MS	1
1	1	0	NA	0	0	0	1	0	8.5	4	1.015	3	7669.9	2931.2	6	0	0	0	16.3	1.1	0.5	0.5	151.2	0.7	1	3	1
1	1	0	NA	0	0	0	1	0	8	4	1.001	3	3.2	508.4	13.7	0	0.13	14.43	2.5	0.8	0.4	0.4	123.8	0.1	1	3	MS
1	1	0	NA	0	0	0	2	0	6.5	4	1.019	3	19457.7	5586.7	28.8	0	0.44	0	10.3	1.9	0.4	1.4	358.8	613.4	1	2	1
1	1	0	NA	0	0	0	1	0	6	3	1.026	3	642.7	6101.4	40.5	0	0.13	0	5.4	5.7	3.7	2	328.4	509.5	1	2	1
1	1	0	NA	0	0	0	1	0	6	3	1.01	3	57.2	5077.5	64.2	0	0.27	0	0.4	2.2	2	0.1	334	0.5	1	2	1
1	1	0	NA	0	0	0	3	0	6.5		1.016	3	21607.5	19222.8	596.6	0	0	0	1.8	4.2	2.1	2.1	444.9	304	1	2	1
1	1	0	NA	0	0	0	1	0	6.5		1.013	3	185.8	346.5	5.4	0	0	0	3.2	23.2	0.5	22.6	217.3	1.6	1	2	1
1	1	0	NA	0	0	0	0	0	6.5	4	1.01	3	418.2	5883.3	50.3	0	0	0	1.6	0.4	0.4	0	423.1	0.4	1	1	1
1	1	0	NA	0	0	0	0	0	6.5	4	1.011	3	1147.4	3258.5	24.8	0	0	0	0.2	0	0	0	84.1	0.8	1	MS	1
1	1	0	NA	0	0	0	0	0	5.5	3	1.014	2	35.8	465.6	5.6	0	0	0	27.3	0.7	0.1	0.5	194	137.7	1	2	3
1	1	0	NA	0	0	0	0	0	5.5	0	1.006	2	2.3	305.7	27.3	0	0.13	0.13	9.3	10.8	2.2	8.6	41.3	2	1	MS	MS
1	1	0	NA	0	0	0	0	0	6	0	1.018	3	10.3	722.7	4.4	0	0.13	0.13	84.5	0.7	0.1	0.5	356.5	78	1	2	MS
1	1	0	NA	0	0	0	0	0	6		1.017	3	139	7327.2	84.8	0	0.13	0	1.7	0.8	0.2	0.5	30.3	2574.4	1	MS	MS
1	1	0	NA	0	0	0	0	0	5.5		1.018	3	34.2	987.6	36.9	0	0	0	0.1	1.3	0.8	0.4	83.7	0	1	MS	1
1	1	0	NA	0	0	0	0	0	7.5		1.013	3	85.3	731.3	13.6	0	0.13	0	6	1	0.8	0.1	193.6	0.7	1	2	1
1	1	0	NA	0	0	0	0	0	5.5		1.017	3	5.1	1138.5	53.1	0	0.13	0.13	6	2	1.9	0.1	269.7	1.3	1	2	MS
1	1	0	NA	0	0	0	0	0	5.5		1.01	3	557.1	785.2	22.3	0	0	0	1.4	0.8	0.7	0.1	45.5	0	1	MS	1
1	1	0	NA	0	0	0	0	1	6	1	1.036	2	113.5	4.2	0	398.9	0.68	0.13	11.9	2.2	0.2	1.9	14	228.1	0	MS	3
1	0	0	NA	0	0	0	0	0	6	4	1.02	2	275.6	363.6	5	0	0.68	0	0.4	25.3	0.1	25.1	63.1	0.1	1	MS	1
1	1	0	NA	0	0	0	1	0	6	4	1.006	3	82.9	1777.9	46.3	0	0	0	0.7	0.1	0.1	0	84.1	0.2	1	MS	3
1	1	0	NA	0	0	0	1	0	7	3	1.015	3	209.2	3646.5	57.7	0	0.13	0	0	0.1	0	0.1	112.2	0.2	1	3	2
1	1	0	NA	0	0	0	2	0	7		1.012	3	23.5	692.2	4.8	0	0.27	0.13	0.4	0	0	0	427.7	0.1	1	2	1
1	1	0	NA	0	0	0	0	0	5.5	3	1.007	3	6.5	261.6	17.2	0	0	0.13	1.9	16.3	6.8	9.4	30.4	0.2	1	MS	MS
1	1	0	NA	0	0	0	0	0	7	0	1.006	3	2.8	264.3	7.4	0	0	0.27	3.1	4.7	1.9	2.8	132.7	0.8	1	2	MS
1	1	0	NA	0	0	0	0	0	7.5		1.011	3	63.4	2068.7	4.6	0	0.13	0	11.1	0.4	0.4	0	186	1.1	1	2	1
1	1	0	NA	0	0	0	0	0	6.5		1.008	3	70.1	1853.1	68.7	0	0	0	1.1	0.4	0.4	0	251.2	1	1	2	1
1	1	0	NA	4	0	0	0	0	7	0	1.024	0	5.7	54.3	0.5	0	0.13	0	3.1	1.7	0	1.7	898.7	3.5	1	1	MS
1	1	0	NA	3	0	0	0	0	7	0	1.012	0	0.4	20.2	0	0	0	0	4.7	0.4	0.1	0.2	10871.3	0.1	1	1	MS
1	0	0	NA	0	0	0	0	0	7	1	1.009	0	26.8	15.1	0	0	0	0	4.8	0.7	0.1	0.5	13137.5	0.5	1	1	1
1	1	0	NA	0	0	0	1	0	6.5	3	1.022	0	115.3	24.9	0	0	0.27	0	56.4	6.5	0.2	6.2	5710.7	2.3	1	2	3
1	1	0	NA	0	0	0	1	0	5.5	1	1.023	1	37.4	83.6	0	0	0	0	37.3	15.1	0.8	14.2	3685.9	0.2	1	1	2
1	1	0	NA	0	0	0	1	0	5.5	0	1.026	0	26	26.8	0	0	0.13	0	36.5	4.1	0.2	3.8	2717.7	3.2	1	3	2
1	1	0	NA	0	0	0	3	0	5.5		1.02	1	4.6	25.8	0	0	0.81	0.27	20.9	3.8	0.2	3.5	1364.1	0.4	1	2	MS
1	1	0	NA	0	0	0	1	0	8.5	3	1.022	2	465.9	118.5	2.5	18.1	0.13	0	211.8	2.8	0	2.8	5572.3	114.5	1	2	MS
1	1	0	NA	0	0	0	1	0	5.5	1	1.01	3	142.4	59.8	1.7	0	0.13	0	2.6	1	0.7	0.2	49590.1	425.6	1	4	MS
1	1	0	NA	0	0	0	3	0	5.5		1.014	3	0.4	155.5	1.7	0	0.4	0.13	32.2	6.8	0.5	6.2	1469.3	1.9	1	2	MS
1	1	0	NA	0	0	0	0	0	7.5	1	1.017	1	17.2	28.2	0	0	0.13	0.13	25	2.5	0	2.5	499.1	0.4	1	2	MS
1	1	0	NA	0	0	0	0	0	6	0	1.008	2	7.7	122.1	0.5	0	0.81	0.68	75.5	5.7	1.3	4.4	614.6	2.2	1	2	MS
1	1	0	NA	0	0	0	0	0	7	0	1.012	0	48.7	39.3	0.4	0	0.13	0	2.5	2.6	0.5	2	660.4	0.7	1	2	3
1	1	0	NA	0	0	0	0	0	6.5	0	1.012	1	1.6	14.3	0	0	0	0.13	6.2	0.8	0.1	0.7	504.9	1.6	1	2	MS
1	1	0	NA	0	0	0	0	0	7.5	0	1.017	1	8.5	34.7	0.5	0	0.27	0.13	31.9	1.9	0.1	1.7	605.5	1.1	1	2	MS
1	1	0	NA	0	0	0	0	0	5		1.029	0	28.9	12.5	0	0	0.27	0	58.2	11.2	2	9.1	536.4	0.8	1	2	2
1	1	0	NA	0	0	0	0	0	7		1.009	1	79.6	45.4	0.5	0	0	0	30.7	4.7	0.2	4.4	611.3	3.1	1	2	3
1	1	0	NA	0	0	0	0	0	6.5	0	1.009	2	2.5	155.3	2	7.7	0.27	0.13	44.7	9.4	1.9	7.5	677.9	2.6	1	2	MS
1	1	0	NA	0	0	0	0	0	6	0	1.002	3	7	185.5	2.2	0	0.68	0.27	1.1	15.5	0.4	15.1	624.2	1.7	1	2	MS
1	1	0	NA	0	0	0	0	0	7	0	1.01	3	2	88.5	2.9	0	0	0.13	17.6	1.7	0.1	1.6	676.7	0.4	1	2	MS
1	1	0	NA	4	0	0	0	0	6	0	1.038	2	2.3	735.9	2	0	0	0.13	7.9	0	0	0	676.7	1.3	1	2	MS
1	1	0	NA	0	0	0	0	0	7	4	1.02	1	11.9	35.2	0.5	0	0.4	0.27	196.1	0.2	0	0.2	933.9	102.9	1	2	MS
1	1	0	NA	0	0	0	0	0	6.5	4	1.023	1	64.1	14.9	0	26	0	0	102.2	0.2	0	0.2	910.5	61.9	1	2	MS
1	1	0	NA	0	0	0	0	0	7	3	1.016	2	80.6	121.6	1	0	0	0	31.6	3.1	0.2	2.8	3647.1	60.1	1	2	MS
1	1	0	NA	0	0	0	0	0	5.5	3	1.025	0	43.8	11.9	0	0	0	0	15.6	2.3	0.1	2.2	1154.7	2.9	1	2	2
1	1	0	NA	0	0	0	0	0	8	3	1.025	1	24.6	48.1	0.8	0	0.13	0	35.5	4.7	0.4	4.2	1340.8	3.5	1	2	3
1	1	0	NA	0	0	0	0	0	7	1	1.017	3	6.2	176.6	1.1	0	0	0.13	8.3	6.2	0.1	6	1287	1.1	1	2	MS
1	1	0	NA	0	0	0	0	0	5.5	1	1.025	3	7.7	166.9	0.7	0	0.27	0.13	32.5	6.6	0.2	6.3	3048.6	0.4	1	2	MS
1	1	0	NA	0	0	0	0	0	5.5	1	1.022	2	18.5	49.4	0.2	0	0	0.13	42.1	7.5	1.6	5.9	1070.4	0.7	1	2	MS
1	1	0	NA	0	0	0	0	0	7	1	1.012	0	17.1	11.9	0	0	0.13	0.27	83.4	4.1	0.1	3.9	6411.7	48.5	1	2	MS
1	1	0	NA	0	0	0	0	0	6.5	1	1.023	1	19.8	47.3	0.4	0	0.4	0.54	107.4	7.2	0.4	6.8	1409.6	3.5	1	2	MS
1	1	0	NA	0	0	0	0	0	5.5	1	1.02	0	60.7	23.3	0	0	0.13	0	39.3	0.2	0	0.2	2744.9	51.3	1	2	MS
1	1	0	NA	0	0	0	0	0	5.5	0	1.025	0	29.1	36.5	0.4	0	0.27	0	48.1	2.6	0	2.6	1734.6	1.1	1	4	2
1	1	0	NA	0	0	0	0	0	6	0	1.006	2	27.5	19.7	0	0	0.27	0	35.1	1.9	0	1.9	799.5	1.4	1	2	2
1	1	0	NA	0	0	0	0	0	5.5	0	1.034	0	107.9	19.5	0	54	0.81	0	35	9	0.1	8.8	1594.4	48.1	1	1	MS
1	1	0	NA	0	0	0	0	0	7	0	1.014	2	39.3	60.5	0.2	0	0.68	0	130.1	3.8	0.5	3.2	3278.6	109.5	1	2	MS
1	1	0	NA	0	0	0	0	0	6.5	0	1.005	1	109.6	68.1	0.8	0	0	0	141.3	1	0.1	0.8	1643.9	78.8	1	2	MS
1	1	0	NA	0	0	0	0	0	5	0	1.02	2	8.4	62.4	0.8	0	0	0.27	167.5	1	0.1	0.8	6235.2	58.4	1	2	MS
1	1	0	NA	0	0	0	0	0	7	0	1.016	0	9.1	18.4	0	0	0	0.13	12.4	9.4	3.6	5.7	1134.8	1.1	1	2	MS
1	1	0	NA	0	0	0	0	0	6.5	0	1.029	1	6.5	51.2	0.5	0	0	0.13	47.6	2.3	0.1	2.2	1394.4	1.4	1	2	MS
1	1	0	NA	0	0	0	0	0	7	0	1.017	2	3.9	13.4	0	0	0.13	0.4	8.8	2.6	0	2.6	3267.1	49.2	1	2	MS
1	1	0	NA	0	0	0	0	0	7	0	1.018	1	2	55.6	0.7	0	0.27	0.13	55.3	3.4	0.2	3.1	910.5	1.3	1	2	MS
1	1	0	NA	0	0	0	0	0	7.5	0	1.023	0	8.6	11.5	0	0	0.13	0.27	27.3	1.9	0	1.9	1408.6	1	1	2	MS
1	1	0	NA	0	0	0	0	0	6	0	1.021	3	5.9	126.6	0.4	0	0.54	0.27	49.6	24.8	2.6	22.2	4605.6	19.5	1	2	MS
1	1	0	NA	0	0	0	0	0	7	0	1.014	1	3.9	26.9	0	0	0	0.13	24.8	1.6	0	1.6	2432.3	4.4	1	2	MS
1	1	0	NA	0	0	0	0	0	6	0	1.022	1	3.1	42.9	0.5	0	0	0.27	92.8	8.1	0.2	7.8	1140.9	33.7	1	2	MS
1	1	0	NA	0	0	0	0	0	6.5	0	1.003	0	1.7	57.5	0.1	0	0.27	0.13	17.6	3.7	0.1	3.5	2233.3	3.4	1	2	MS
1	1	0	NA	0	0	0	0	0	5	0	1.021	0	5.9	16.2	0	0	0	0.13	65.1	4.1	0.2	3.8	1188.8	2.3	1	2	MS
1	1	0	NA	0	0	0	0	0	6	0	1.005	0	14	71	0.4	0	0.13	0.27	41.4	0.7	0.4	0.2	4962.2	70.3	1	2	MS
1	1	0	NA	0	0	0	0	0	5.5	0	1.018	0	267.5	12.5	0	0	0.27	0	37.4	4.7	0.4	4.2	1114	2.6	1	2	3
1	1	0	NA	0	0	0	0	0	6	0	1.026	3	6.3	119.1	1	0	0	0.13	35.2	12.5	1.4	11.1	2502.6	3.7	1	2	MS
1	1	0	NA	0	0	0	0	0	6		1.023	0	16.3	14.1	0	0	0.68	0.13	119.5	3.5	0.5	2.9	1289.1	1.9	1	2	MS
1	1	0	NA	0	0	0	0	0	6		1.022	0	74.9	22.4	0	0	0	0	147.5	2.3	0.4	1.9	7202.3	1.4	1	2	1
1	1	0	NA	0	0	0	0	0	5.5		1.031	0	22.1	13.6	0	0	0.4	0.13	12.7	3.1	0.1	2.9	739.9	2.3	1	2	3
1	1	0	NA	0	0	0	0	0	6.5		1.023	3	9.1	20.1	0	0	0.13	0.13	29	2.6	0	2.6	2251.2	0.5	1	2	MS
1	1	0	NA	0	0	0	0	0	6		1.027	3	4.7	14.2	0	0	0.4	0.13	69.7	8.7	0.4	8.2	979.6	4.5	1	2	MS
1	1	0	NA	0	0	0	0	0	7	3	1.011	3	25.8	84.3	2.3	0	0.4	0	81.1	19.9	1.7	18.2	2457.2	4.4	1	2	3
1	1	0	NA	0	0	0	0	0	5.5	3	1.019	3	31	136.4	1.9	14.7	0.4	0	21.6	8.8	0	8.8	2859.2	2.2	1	2	3
1	1	0	NA	0	0	0	0	0	6	1	1.018	2	28.8	40.5	1.3	0	0.13	0	25	2	0.5	1.4	1513.5	1.1	1	2	3
1	1	0	NA	0	0	0	0	0	8	1	1.012	3	17.8	90.5	2	0	0	0.13	56.9	7.9	0.1	7.8	2234.8	42.6	1	2	MS
1	1	0	NA	0	0	0	0	0	6	1	1.021	2	6.9	109.8	2.2	0	0.27	0.13	73.8	8.5	0.7	7.8	2272.4	2	1	2	MS
1	1	0	NA	0	0	0	0	0	5	1	1.026	3	31.5	82	1.6	0	0	0	127	7.7	1.4	6.2	1897.4	2.5	1	2	3
1	1	0	NA	0	0	0	0	0	7.5	0	1.024	1	24	35.8	2.5	0	0.27	0	18.6	2.6	0.2	2.3	912.7	1.6	1	2	3
1	1	0	NA	0	0	0	0	0	7	0	1.017	2	108.9	101.8	1.3	0	0.68	0	98.3	14.6	0	14.6	2086.4	4.7	1	2	1
1	1	0	NA	0	0	0	0	0	7	0	1.013	3	12.5	193.6	3.5	0	0	0.13	58	15.8	1	14.8	3544.2	2.3	1	2	MS
1	1	0	NA	0	0	0	0	0	6.5	0	1.017	1	5.4	40.2	1.6	0	0	0.13	19.8	0.7	0	0.7	3475	52.5	1	2	MS
1	1	0	NA	0	0	0	0	0	6	0	1.017	0	8.3	49.3	1.9	0	0.13	0.27	63.9	10.5	1.7	8.7	2563.5	1.9	1	2	MS
1	1	0	NA	0	0	0	0	0	6	0	1.022	3	13.3	106.9	2.5	0	0	0.13	85.1	0.8	0.1	0.7	4981.9	62.6	1	4	MS
1	1	0	NA	0	0	0	0	0	7	0	1.02	3	4.6	180	3.7	0	0.95	0.68	58.6	4.5	1	3.5	3457.7	63.8	1	2	MS
1	1	0	NA	0	0	0	0	0	6	0	1.018	1	55.2	35.9	1.4	0	0	0	44.4	6.5	0.7	5.7	725.8	2.6	1	2	3
1	1	0	NA	0	0	0	0	0	6	0	1.016	3	63.6	197.7	2.8	0	0	0	52.2	9.5	1	8.4	2235.7	1.3	1	4	2
1	1	0	NA	0	0	0	0	0	6	0	1.001	3	0.9	112.7	1.9	0	0	0.13	20.1	6.2	1	5.1	1583.7	2.3	1	2	MS
1	1	0	NA	0	0	0	0	0	7.5		1.006	3	24.9	196.5	1.3	0	0.4	0	78.6	8.9	0	8.9	3488.9	2.3	1	2	3
1	1	0	NA	0	0	0	0	0	7.5		1.018	3	7.2	87.1	2.2	0	0	0.4	98.1	8.2	0.1	8.1	2703.7	37.8	1	2	MS
1	1	0	NA	0	0	0	0	0	6.5		1.019	3	29.1	194.7	1.3	0	0.13	0	83.9	1.4	0.1	1.3	3072.1	58.6	1	2	1
1	1	0	NA	0	0	0	0	0	6		1.014	3	75.6	82.5	1.6	0	0	0	136.8	27.1	3.1	24	3047.4	22.5	1	2	MS
1	1	0	NA	0	0	0	1	0	5.5	0	1.031	1	6.2	29.9	0.5	0	1.22	0.4	92.8	13.7	1.6	12.1	3631.7	2.3	1	1	MS
1	1	0	NA	0	0	0	0	0	7.5	4	1.012	3	333.8	61.7	0.7	292.4	0	0	5.4	0.7	0.2	0.4	879	80.6	1	2	MS
1	1	0	NA	0	0	0	0	0	7	0	1.011	3	2	78.7	1.6	0	0.4	0.13	38	7.6	0.4	7.2	771.3	2	1	2	MS
1	1	0	NA	0	0	0	2	0	6	4	1.022	2	23445.4	390.4	0	0	0	0.2	4.8	22.2	0	22.2	641.7	1.3	1	2	1
1	1	0	NA	0	0	0	1	0	7.5		1.028	3	52.1	206.3	1.1	0	0.54	0.4	76.4	1	0.1	0.8	4534.5	61.3	1	4	MS
1	1	0	NA	0	0	0	2	0	7.5	4	1.014	3	5754.3	390.4	1.6	0	1.36	0.54	41.7	37.4	0.5	36.8	2261.9	31	1	4	1
1	1	0	NA	0	0	0	2	0	6		1.015	3	142.9	707.2	2.3	0	0.95	0.27	24	0.1	0	0.1	763.7	2.2	1	2	1
1	1	0	NA	0	0	0	2	0	7.5		1.05	3	47.7	315.4	1.6	0	0.13	0.54	39.9	25	0.5	24.4	1946.2	47.8	1	2	MS
1	1	0	NA	0	0	0	0	0	5.5	1	1.02	2	68.2	584.2	3.2	75.7	0	0.13	13	0.4	0	0.4	680.9	1.6	1	2	2
1	1	0	NA	0	0	0	0	0	7	4	1.011	3	1073.9	207.9	1.1	0	0	0.27	142	12	0.5	11.4	5218.8	20	1	2	1
1	1	0	NA	0	0	0	0	0	9	4	1.014	2	351.2	274.7	1.9	15.1	0.27	0.13	31.9	12.5	0.2	12.2	1091.8	14	1	2	3
1	1	0	NA	0	0	0	0	0	6	3	1.011	3	77.6	609.4	3.1	0	0.27	0.81	99.5	1.6	0.5	1	3268.4	83.6	1	4	MS
1	1	0	NA	0	0	0	0	0	6	0	1.007	3	60.3	220.7	2.8	0	0.27	0.13	136.6	12.2	1.7	10.5	5114.3	3.7	1	2	2
1	1	0	NA	0	0	0	0	0	5.5		1.021	3	124.8	603.6	2.5	0	0.13	0.13	15.5	0.8	0	0.8	914.1	3.2	1	2	3
1	1	0	NA	0	0	0	2	0	6.5		1.012	3	25.8	276.9	3.2	0	0.27	0.4	20.7	6.8	0.4	6.3	517.8	4.1	1	2	1
1	0	0	NA	4	0	0	2	0	6.5	4	1.017	2	30549	533.8	8.2	0	0	0.25	0.4	0.4	0.4	0	1766.3	74.7	1	1	1
1	1	0	NA	0	0	0	0	0	5.5	3	1.016	2	50.1	134.7	4.2	80.6	0.81	0.13	37.4	1.7	0	1.7	2517.8	59.8	1	2	3
1	1	0	NA	0	0	0	0	0	6.5	1	1.015	3	43	101.8	9	0	0	0.54	18.6	22	1.4	20.5	2945.7	1	1	2	3
1	0	0	NA	4	0	0	2	0	7	4	1.023	2	11147.6	581.1	12.8	0	3.4	0.4	3.1	0.2	0	0.2	2038.6	138.2	1	2	1
1	1	0	NA	4	0	0	3	0	5.5	1	1.023	3	33.3	1554.1	63.5	0	0.68	0.13	2	0.4	0.1	0.2	2533.1	63.2	1	2	1
1	1	0	NA	0	2	0	0	0	5.5		1.022	0	4.2	10.7	0	0	0.13	0	21.8	2.8	0.2	2.5	416.1	1.1	1	2	MS
1	0	0	NA	0	0	0	0	0	5.5	4	1.004	3	23	339.7	17.6	0	0	0	1.9	12.7	1.6	11.1	291.5	0	1	2	3
1	0	0	NA	0	0	0	0	0	5.5	1	1.026	2	21.6	276.5	9	0	0.13	0	0.2	1.7	0.1	1.6	32.7	0.2	1	MS	2
1	0	0	NA	0	0	0	0	0	5.5	0	1.01	3	10	269	4.2	0	0	0	0	13.9	0.1	13.7	44.3	0.2	1	MS	MS
1	1	0	NA	0	0	0	0	0	5.5	4	1.003	3	2	788.1	36.5	0	0	0	0.7	0	0	0	82.9	0.1	1	MS	MS
1	1	0	NA	0	0	0	0	0	6	3	1.004	3	3.9	1302.9	67.8	0	0	0	0.5	0.2	0.2	0	80.5	0.2	1	MS	MS
1	1	0	NA	0	0	0	0	0	7	3	1.011	3	20.2	1984.6	8.5	0	0	0	6.8	0.7	0.5	0.1	102.8	1.7	1	3	3
1	1	0	NA	0	0	0	0	0	6.5	0	1.014	3	9.6	597.7	7.2	0	0.13	0	2.2	0.2	0.2	0	94.6	0.2	1	MS	MS
1	1	0	NA	0	0	0	0	0	6		1.014	3	20.7	309	4	0	0	0	62.2	34.8	7.1	27.7	330.7	4.1	1	2	2
1	1	0	NA	0	0	0	0	0	7.5		1.01	3	17.6	2850.7	27.9	0	0.13	0	1.1	0.2	0.2	0	74.8	0.1	1	MS	MS
1	0	0	NA	0	0	0	1	0	5.5	3	1.012	3	22.6	257.3	24.6	0	0.27	0	2.9	21	1.6	19.4	94.6	0.2	1	MS	3
1	1	0	NA	0	0	0	1	1	5.5	0	1.021	3	5.1	7.4	0	0	0.81	0.54	15.8	11.5	0	11.5	54.3	2.2	0	MS	MS
1	1	0	NA	0	0	0	0	1	6		1.021	2	3.4	17	0	0	0.54	0.13	17.2	16.3	0	16.3	4.3	2.9	0	MS	MS
1	1	0	NA	0	0	0	1	0	6		1.017	2	10.9	131.8	1.7	0	0	0	30.5	7.5	0.1	7.4	630.8	0.5	1	2	MS
1	1	0	NA	0	0	0	1	0	5.5	0	1.019	3	8.3	98.1	0.4	0	0.27	0	46.9	7.8	0.8	6.9	2329.2	4.3	1	2	MS
1	1	0	NA	0	0	0	1	0	6.5	0	1.024	2	21.6	42.1	0.5	0	0.27	0	62	7.1	0.2	6.8	752.7	2.2	1	2	3
1	1	0	NA	0	0	0	0	0	7.5	0	1.015	1	4.7	10.7	0	0	0	0	6.8	2	0.2	1.7	488.4	0.2	1	2	MS
1	1	0	NA	0	0	0	0	0	6.5	0	1.02	0	9.2	11.4	0	0	0	0	70.9	3.5	0.4	3.1	513.4	2.6	1	2	MS
1	1	0	NA	0	0	0	0	0	7.5	0	1.018	3	6.9	74.9	0.7	0	0	0	17.2	3.4	0.2	3.1	473.2	0.7	1	2	MS
1	1	0	NA	0	0	0	0	0	7.5	0	1.008	3	7	21.4	0	0	0.4	0	105.2	10.9	0.1	10.8	579.8	22.2	1	2	MS
1	1	0	NA	0	0	0	0	0	7.5	0	1.015	0	2.1	15.8	0	0	0	0	19.6	1.1	0.4	0.7	551.5	1.3	1	2	MS
1	1	0	NA	0	0	0	0	0	5.5	0	1.028	0	8.9	19.6	0	0	0	0	20.7	3.9	0	3.9	516.6	0.5	1	2	MS
1	1	0	NA	0	0	0	0	0	6.5	0	1.026	1	12.4	28.1	0	0	0.27	0	9.7	3.1	0.8	2.2	637.5	0.1	1	2	MS
1	1	0	NA	0	0	0	0	0	5	0	1.016	3	1.4	141.1	2.8	0	0.13	0	20.4	7.2	1.7	5.4	612.4	1.4	1	2	MS
1	1	0	NA	0	0	0	0	0	5.5		1.008	3	6.2	130.7	2.8	0	0	0	56.6	8.6	0.4	8.1	665.7	3.1	1	2	MS
1	1	0	NA	0	0	0	0	0	6.5	3	1.026	2	22.3	89.8	1	0	0.13	0	52.1	9.7	1	8.7	5379.7	23.4	1	2	MS
1	1	0	NA	0	0	0	0	0	5	1	1.022	1	19.4	39.2	0.2	0	0	0	34	5.6	0.2	5.3	1209.8	1.4	1	2	MS
1	1	0	NA	0	0	0	0	0	7.5	1	1.016	2	6.1	48.2	0.8	0	0.54	0	75.2	6.8	0.5	6.2	738.6	2.2	1	2	MS
1	1	0	NA	0	0	0	0	0	6	1	1.004	1	20.2	46.4	0.5	0	0.4	0	78.6	2.8	0.2	2.5	2591.5	2.6	1	2	2
1	1	0	NA	0	0	0	0	0	5	1	1.016	3	1.6	80.1	0.8	0	0.13	0	34.4	4.6	0.7	3.8	1661.2	0.4	1	2	MS
1	1	0	NA	0	0	0	0	0	5	1	1.025	0	10.2	22.9	0	0	0.13	0	144.9	5	0.4	4.5	2121.7	3.5	1	2	MS
1	1	0	NA	0	0	0	0	0	6	1	1.017	2	7.9	35	0.7	0	0.4	0	28	13	1.4	11.5	833.2	1.4	1	2	MS
1	1	0	NA	0	0	0	0	0	7	0	1.006	3	1.4	14.2	0	0	0	0	11.3	2.5	0.2	2.2	950.2	0.7	1	2	MS
1	1	0	NA	0	0	0	0	0	5.5	0	1.018	2	14	48.2	0.1	0	0	0	64.5	6.3	1	5.3	1758	4.4	1	2	MS
1	1	0	NA	0	0	0	0	0	6	0	1.021	2	10.7	39.9	0.1	0	0.27	0	47.9	8.9	0.1	8.7	1866.9	1.9	1	2	MS
1	1	0	NA	0	0	0	0	0	6.5	0	1.017	1	12.6	86.5	0.5	0	0	0	21.4	7.8	0.8	6.9	799.4	3.4	1	4	MS
1	1	0	NA	0	0	0	0	0	6	0	1.015	3	4.7	148.5	0.5	0	0.13	0	120.5	22.9	3.5	19.3	1545.2	4.7	1	2	MS
1	1	0	NA	0	0	0	0	0	5.5	0	1.006	1	5.4	55.3	0.2	0	0	0	34.7	3.1	0.2	2.8	1029.7	0.8	1	2	MS
1	1	0	NA	0	0	0	0	0	7.5	0	1.018	3	18.7	36.5	0.4	0	0.27	0	91.3	1.4	0.5	0.8	2759.7	59	1	2	MS
1	1	0	NA	0	0	0	0	0	6	0	1.014	0	0.9	10.8	0	0	0.13	0	39.7	2.3	0.1	2.2	3728.4	0.7	1	3	MS
1	1	0	NA	0	0	0	0	0	6	0	1.014	3	3.9	35.6	0.1	0	0	0	35.3	5.1	0.2	4.8	973.6	1.3	1	2	MS
1	1	0	NA	0	0	0	0	0	5	0	1.014	2	3.1	116.9	0.8	0	0.13	0	26.4	8.6	0.8	7.7	852.8	0.7	1	2	MS
1	1	0	NA	0	0	0	0	0	6	0	1.017	0	3.6	13.9	0	0	0	0	116	2.6	0.4	2.2	1158.4	1.9	1	2	MS
1	1	0	NA	0	0	0	0	0	6.5	0	1.006	2	3.2	192.6	0.7	0	0	0	16.3	5.9	0.7	5.1	1092.2	0.8	1	2	MS
1	1	0	NA	0	0	0	0	0	7.5	0	1.014	3	15.7	70.9	0.5	0	0.13	0	49.3	1.9	0	1.9	4391.4	1.6	1	1	MS
1	1	0	NA	0	0	0	0	0	5.5	0	1.02	3	5.7	43.3	0.2	0	0.27	0	174.8	9.3	0.1	9.1	7040.6	55.8	1	2	MS
1	1	0	NA	0	0	0	0	0	7.5	0	1.019	3	4.9	144.2	0.7	0	0	0	48.4	1.7	0.1	1.6	1166.6	1.4	1	2	MS
1	1	0	NA	0	0	0	0	0	6.5	0	1.019	3	1.3	72	0	0	0	0	57.1	9.9	0.8	9	3103.5	3.1	1	2	MS
1	1	0	NA	0	0	0	0	0	6	0	1.02	2	4.3	57.5	0.5	0	0.4	0	23	6.6	0.1	6.5	2322.6	1.7	1	2	MS
1	1	0	NA	0	0	0	0	0	5.5	0	1.028	1	4.6	35.5	0.4	0	0.27	0	20.8	4.5	0.5	3.9	766.8	1.3	1	2	MS
1	1	0	NA	0	0	0	0	0	5.5	0	1.024	0	8.6	25	0	0	0.13	0	50.4	3.2	0	3.2	1718.8	2.8	1	2	MS
1	1	0	NA	0	0	0	0	0	7.5	0	1.016	0	4.6	13.9	0	0	0	0	113.9	2.6	0.1	2.5	1693.6	1.3	1	2	MS
1	1	0	NA	0	0	0	0	0	7	0	1.01	2	6	50	0	0	0.68	0	79.7	3.7	0	3.7	1184.6	2	1	2	MS
1	1	0	NA	0	0	0	0	0	6	0	1.032	3	17.8	30.5	0.4	25.3	0.27	0	82.2	18.5	1.1	17.3	4350.6	3.4	1	2	MS
1	1	0	NA	0	0	0	0	0	6	0	1.015	0	4.7	10.3	0	0	0	0	24.7	1.6	0.2	1.3	777	0.5	1	2	MS
1	1	0	NA	0	0	0	0	0	6	0	1.019	0	16.6	14.2	0	0	0	0	66.3	1.9	0	1.9	2015.3	0.5	1	2	MS
1	1	0	NA	0	0	0	0	0	6	0	1.026	3	1.6	159.6	0.7	0	0	0	17.6	22.9	9.7	13.1	1011	3.5	1	2	MS
1	1	0	NA	0	0	0	0	0	5.5	0	1.025	0	11.4	17.3	0	0	0	0	7.1	2.8	0	2.8	1445.9	2.9	1	2	MS
1	1	0	NA	0	0	0	0	0	5.5	0	1.026	1	8.4	35	1	0	0.13	0	17.6	6.5	0.2	6.2	1998.5	1	1	2	MS
1	1	0	NA	0	0	0	0	0	6.5	0	1.01	2	20.6	23.6	0	0	0.13	0	90.5	10.3	0.7	9.6	1047.6	4.3	1	2	3
1	1	0	NA	0	0	0	0	0	6.5		1.017	0	22.8	36.4	0.7	0	0.13	0	75.3	10	0.4	9.6	2270.1	14.3	1	2	3
1	1	0	NA	0	0	0	0	0	7		1.011	3	6.8	83.5	1	0	0.13	0	75.9	6.8	0.5	6.2	931.5	1.1	1	2	MS
1	1	0	NA	0	0	0	0	0	6.5		1.025	1	5.1	31.6	0.7	0	0	0	32.5	6.9	0.1	6.8	1274.1	2.8	1	2	MS
1	1	0	NA	0	0	0	0	0	5.5		1.022	3	19.6	51.2	0.7	0	0	0	22.7	2.8	0.1	2.6	837.6	2.3	1	2	MS
1	1	0	NA	0	0	0	0	0	7.5		1.015	2	3.2	39.8	0.4	0	0.13	0	82	3.2	0.5	2.6	1090.5	2.8	1	2	MS
1	1	0	NA	0	0	0	0	0	5.5		1.031	1	19.6	27.4	0	0	0.4	0	58.7	5	0.4	4.6	3741.5	1.7	1	1	MS
1	1	0	NA	0	0	0	0	0	7		1.011	1	4.4	69.1	0.2	0	0.13	0	46.4	1.1	0	1.1	962	1.1	1	2	MS
1	1	0	NA	0	0	0	0	0	6.5	3	1.009	2	12.7	164.4	3.4	0	0	0	142.2	19.5	1.6	17.9	8549.8	30.6	1	2	MS
1	1	0	NA	0	0	0	0	0	7	0	1.008	3	4.2	30.5	1.4	0	0.13	0	166.3	21.6	2.8	18.8	2635	3.1	1	2	MS
1	1	0	NA	0	0	0	0	0	6	0	1.034	2	23.6	84.6	1.6	0	0.4	0	54.1	3.5	0.2	3.2	4658.2	1.6	1	2	3
1	1	0	NA	0	0	0	0	0	6.5	0	1.037	2	11.4	107.6	2	0	0.13	0	17.4	1.9	0	1.9	2058.4	1.9	1	2	MS
1	1	0	NA	0	0	0	0	0	5.5	0	1.02	3	3.2	42.8	0.1	0	0	0	33.6	15.2	3.2	12	580.9	1.7	1	2	MS
1	1	0	NA	0	0	0	0	0	6.5	0	1.018	3	2.3	156.7	0.8	0	0	0	12.3	16	2.3	13.6	633	3.7	1	2	MS
1	1	0	NA	0	0	0	0	0	6	0	1.014	1	3.5	23.6	0	0	0	0	15.9	4.2	0.2	3.9	561	0.2	1	2	MS
1	1	0	NA	0	0	0	0	0	6.5	0	1.009	0	5	16.7	0	0	0.13	0	0.7	1.3	0.1	1.1	9888.7	0	1	1	MS
1	1	0	NA	0	0	0	0	0	5.5		1.022	3	3.5	68.1	0.2	0	0	0	51.3	12.4	0.5	11.8	1148.8	2.5	1	1	MS
1	1	0	NA	0	0	0	0	0	5	0	1.015	3	0.6	101.1	1.3	0	0.13	0	25.1	5.4	0.4	5	3478.9	3.9	1	1	MS
1	1	0	NA	0	0	0	0	0	7.5	0	1.016	3	1.7	198.7	2.2	0	0	0	12.6	6.3	0.1	6.2	736.5	0.8	1	2	MS
1	1	0	NA	0	0	0	2	0	7	4	1.018	0	190819	322.5	2	0	0	0	18.4	0.1	0	0.1	1495.5	50.4	1	2	1
1	1	0	NA	0	0	0	2	0	7	4	1.011	3	18605.4	1271.2	2.8	0	0	0	9.3	1.3	0.7	0.5	877.9	2.3	1	2	1
1	1	0	NA	0	0	0	1	0	6	1	1.009	3	4.7	228.3	1.7	0	2.17	0.27	38.2	5.6	0	5.6	1465.7	2.6	1	2	MS
1	1	0	NA	0	0	0	1	0	7.5	1	1.015	3	34.1	229.7	2	0	0.27	0	43.3	26.2	0.1	26.1	2850.3	2.3	1	2	3
1	1	0	NA	0	0	0	3	0	6		1.016	2	41438.9	617.9	3.2	36.6	0.68	0	6.2	2.6	1.4	1.1	1460	29	1	2	1
1	1	0	NA	0	0	0	0	0	7.5		1.008	2	20.4	321.3	1	0	0.27	0.27	104.5	15.2	1.4	13.7	507.3	45	1	2	3
1	1	0	NA	0	0	0	0	0	5	0	1.018	3	13.2	297.7	3.2	0	0.27	0.13	51.3	16.7	3.8	12.8	623	3.5	1	2	MS
1	1	0	NA	0	0	0	0	0	7.5	0	1.018	3	6.2	707	1.3	0	0.4	0.27	5.4	0.2	0.1	0.1	468.6	0.4	1	2	MS
1	1	0	NA	0	0	0	0	0	6.5	0	1.009	3	1.2	488.8	3.8	0	0	0.27	13.9	14	7.5	6.5	556.3	1.4	1	2	MS
1	1	0	NA	0	0	0	0	0	5.5	1	1.024	3	19.6	262	2.8	0	0.81	0.81	85.2	2.6	0.7	1.9	8570.9	53.1	1	2	MS
1	1	0	NA	0	0	0	0	0	7.5	0	1.031	3	14.2	367.5	3.4	0	0.68	0.54	62	8.8	0.1	8.7	2899.9	30.5	1	2	MS
1	1	0	NA	0	0	0	0	0	6.5	0	1.019	3	22.7	205	1.6	0	0.4	0.68	206.7	4.4	1.1	3.2	1447.1	56.5	1	2	MS
1	1	0	NA	0	0	0	0	0	6	0	1.004	3	14.7	252.8	1.6	0	0.27	0.13	246.2	1.4	0.1	1.3	8178.4	61.1	1	2	MS
1	1	0	NA	0	0	0	0	0	6.5	0	1.021	3	18.4	333.5	2	0	0.13	0.13	146	5.9	0.7	5.1	1393.6	123.8	1	2	MS
1	1	0	NA	0	0	0	0	0	6	0	1.008	3	23.9	210.8	2.8	0	0.13	0.81	43.8	0	0	0	6867.8	163.6	1	2	MS
1	1	0	NA	0	0	0	2	0	6.5		1.022	0	98995	803.7	3.5	0	0	0	11.2	7.9	1	6.9	6182.5	124.6	1	2	1
1	1	0	NA	0	0	0	0	1	5.5	0	1.025	2	51.7	56.2	1.1	80	15.56	7.23	69	3.5	0	3.5	364.4	79.7	1	2	MS
1	1	0	NA	0	0	0	1	1	6	0	1.027	0	134	11.2	0	738.1	22.93	11.46	111.7	9.6	0.1	9.5	15.2	136.2	1	MS	MS
1	1	0	NA	0	2	0	1	0	5.5		1.022	1	38.1	68.2	0.7	0	0	0.4	45.5	36.5	2	34.4	1103.3	1.3	1	2	2
1	0	0	NA	0	0	0	2	0	5.5	4	1.004	1	23.2	169	15.3	0	0.13	0.27	1.7	1.4	0.4	1	54865.5	80.8	1	2	MS
1	1	0	NA	4	0	0	3	0	6.5	4	1.02	3	964.5	51455.2	4386.4	0	0.69	0	19.5	80.7	54.7	26	34995.9	1200.3	1	4	MS
1	1	0	NA	4	0	0	0	0	6		1.035	3	61.1	1222.2	17.7	0	0.13	0	10.5	1.3	0.4	0.8	923.3	2.5	1	1	1
1	1	0	NA	0	0	0	0	0	7.5		1.024	1	14.1	116.8	5.1	0	1.9	0.68	32.4	2.6	0	2.6	5306	52.8	1	2	MS
1	1	0	NA	4	0	0	2	0	6		1.017	3	16.7	22310.6	581.6	0	0.22	0.22	22.3	10.8	6.4	4.4	617.9	282.4	1	2	MS
1	1	0	NA	2	0	0	1	0	5.5	1	1.018	3	3.8	2533.2	109.4	0	2.45	0.4	3.2	1.3	0.1	1.1	40715.9	1.9	1	4	MS
1	1	0	NA	2	0	0	1	0	5.5		1.008	3	4.9	11814.1	1241.3	0	2.3	3.02	26.3	9.1	5.7	3.4	7400.8	296.4	1	2	MS
1	0	0	NA	0	0	0	1	0	6		1.013	3	26.4	1325.1	11.5	0	0.81	0.13	13.9	1.3	0.4	0.8	633.1	4.4	1	2	3
1	0	0	NA	0	0	0	1	0	5.5	4	1.009	3	413.8	1223.2	90.4	0	0.27	0.27	3.9	1.3	1.1	0.1	997.1	30.6	1	2	1
1	0	0	NA	0	0	0	1	0	6.5	3	1.02	3	45.2	2823.4	102	0	0.4	3.67	2.5	0.4	0.4	0	888.4	2.6	1	4	3
1	0	0	NA	0	0	0	3	0	5.5		1.021	3	71.4	2270.5	142.4	0	7.07	5.99	30	5.9	1.4	4.4	6999.9	215.7	1	4	1
1	0	0	NA	0	0	0	1	0	7.5		1.02	3	159.8	962.2	14.6	0	0.13	0.27	7.5	0.4	0.4	0	3053.9	1.3	1	2	1
1	0	0	NA	0	0	0	2	0	7		1.011	3	301	6711.6	214.4	0	0.81	4.49	26.6	7.6	3.5	4.1	7629.8	193.3	1	4	1
1	0	0	NA	0	0	0	0	0	6		1.014	3	102.4	671.4	10.9	0	0.27	1.09	11.5	1.4	0.4	1	473.1	1.7	1	1	1
1	0	0	NA	0	0	0	0	0	7		1.009	3	32.2	508.3	11.5	0	0.27	0.13	1.7	0	0	0	2307.3	0.2	1	1	3
1	1	0	NA	0	0	0	2	0	5.5	4	1.016	3	9048	323.5	15.5	0	0.81	0.95	25.4	55.9	3.7	52.2	667.4	3.8	1	2	1
1	1	0	NA	0	0	0	1	0	6.5	4	1.01	3	1476.1	7842.3	81.4	0	0	0.13	24.5	2.8	0.7	2	572.7	3.8	1	2	1
1	1	0	NA	0	0	0	2	0	6	4	1.01	3	16841.4	1662.2	81.5	0	0	0.33	4.8	6.2	3.1	3.1	669.1	89.5	1	2	1
1	1	0	NA	0	0	0	2	0	6	4	1.018	3	5803.5	2100.9	22.8	0	1.08	0.27	35.2	2.8	0.4	2.3	455.8	84.8	1	2	1
1	1	0	NA	0	0	0	2	0	7		1.014	3	168	3496.9	13.6	0	0.54	0.68	0.5	0.2	0	0.2	593.8	188.9	1	2	1
1	1	0	NA	0	0	0	2	0	7		1.016	3	18174.5	382.1	4.8	0	1.53	0.85	2	38.4	0.5	37.9	533	2.9	1	2	1
1	1	0	NA	0	0	0	2	0	6		1.023	3	1279.6	2539.7	88.7	77.2	1.5	1.63	8.7	3.8	1	2.8	658.2	582.8	1	2	1
1	1	0	NA	0	0	0	1	0	6	4	1.015	3	505.6	14801.7	472.3	0	0.31	0.79	8.4	1.6	0.4	1.1	3097.8	101.2	1	1	1
1	1	0	NA	0	0	0	2	0	7.5	4	1.01	3	5894	9330.7	116.3	0	4.19	10.56	19.3	1.3	0.4	0.8	5666	179.7	1	4	1
1	1	0	NA	0	0	0	2	0	7	4	1.015	2	59665.4	1780.2	19.8	19.7	0.49	0.49	6.9	2.2	1.1	1	1509.1	4.4	1	2	1
1	1	0	NA	0	0	0	2	0	6.5	4	1.004	3	337.3	3080.8	118	0	0.4	3.67	1	0.2	0.1	0.1	717.7	2.6	1	1	2
1	1	0	NA	0	0	0	3	0	7.5	4	1.009	3	7261.1	2266.9	60.2	0	5.81	16.51	106.7	25.6	4.2	21.3	6811.7	5487.1	1	4	1
1	1	0	NA	0	0	0	1	0	5.5	4	1.016	3	61.2	13440.4	516.4	0	1.83	0.2	3.1	11.5	10.3	1.1	11785	4.1	1	4	1
1	1	0	NA	0	0	0	1	0	7.5	4	1.024	3	68.2	2659.7	28.1	0	0	0.13	12.8	0.1	0	0.1	7049	2.8	1	2	1
1	1	0	NA	0	0	0	3	0	6.5	4	1.019	3	7542.6	14050.3	480.5	0	0	0.25	6.5	5.1	1.7	3.3	820.3	396.1	1	2	1
1	1	0	NA	0	0	0	1	0	7	4	1.026	3	37.9	365.3	5.1	0	0	0.13	78.3	0.5	0	0.5	3507.6	107.1	1	2	MS
1	1	0	NA	0	0	0	3	0	7	4	1.009	3	231.7	1496.3	23.9	0	0.13	2.04	1.4	0.7	0.5	0.1	32566.8	1.4	1	4	1
1	1	0	NA	0	0	0	1	0	5.5	4	1.019	3	114.1	423.4	6.3	0	0.27	0.27	42.9	17.9	1.1	16.7	1722.2	1.7	1	2	1
1	1	0	NA	0	0	0	3	0	6	4	1.018	3	908.9	36623.2	2739.3	0	0	0.85	128.6	118.7	14.2	104.5	19099.1	33256.9	1	4	1
1	1	0	NA	0	0	0	2	0	6	3	1.011	3	164.1	13479.2	239	0	0.4	0.27	4.6	7.7	3.7	4	1056.4	1.4	1	2	1
1	1	0	NA	0	0	0	2	0	7.5	3	1.012	3	50	29761	1400.9	0	6.46	18.37	5.4	6.8	5.1	1.7	10810.7	483.2	1	4	1
1	1	0	NA	0	0	0	1	0	5.5	1	1.021	3	54.7	505.7	20.6	0	1.09	0.13	86.9	2.2	1	1.1	5599.6	38.5	1	2	MS
1	1	0	NA	0	0	0	3	0	6.5		1.018	3	7253.1	4582.6	29.8	0	2.04	1.91	99	53.7	5.1	48.5	3741.6	197.5	1	4	1
1	1	0	NA	0	0	0	2	0	6.5		1.016	3	3297.2	1317.6	22	0	0.27	1.22	149.6	6.9	1.7	5.1	1593.3	91.5	1	2	1
1	1	0	NA	0	0	0	1	0	6.5		1.018	3	257.3	4733.9	267.4	0	0.27	0.27	12.5	2.6	1.1	1.4	5800.4	100	1	4	1
1	1	0	NA	0	0	0	2	0	6		1.021	3	194.6	5486	206.4	0	0.13	0.4	128.8	13.6	4.1	9.4	8256.5	144.2	1	4	1
1	1	0	NA	0	0	0	1	0	6.5		1.018	3	1768.5	394.5	6.8	0	0.27	1.22	62.4	34.1	1.9	32.2	2527.2	3.8	1	2	1
1	1	0	NA	0	0	0	1	0	7.5		1.017	3	311.9	1483.9	18.1	0	0	0.27	106.8	1.7	0	1.7	857.3	145.1	1	1	1
1	1	0	NA	0	0	0	2	0	6		1.014	3	240.9	9828.2	206.8	0	0.68	0.27	5.7	3.5	1.3	2.2	1147.9	99.6	1	2	1
1	1	0	NA	0	0	0	2	0	7.5		1.008	3	1500.5	1167.4	33.1	0	0	0.13	2.3	1.3	1	0.2	743	4.1	1	2	1
1	1	0	NA	0	0	0	0	0	6	1	1.013	3	33.7	975.5	77.4	0	0	0.13	11.5	0.7	0.4	0.2	662.5	2.8	1	1	3
1	1	0	NA	0	0	0	0	0	6.5		1.018	3	41.6	1463.8	32.7	0	0.13	0.13	9	0.4	0.1	0.2	480.3	1.7	1	2	1
1	1	0	NA	0	0	0	0	0	5.5	4	1.016	3	148.5	302.8	7.8	0	0.27	0.68	94.8	53.8	12	41.8	5184.2	43	1	4	MS
1	1	0	NA	0	0	0	0	0	7.5	3	1.014	3	123.8	399.2	5.3	0	1.22	2.45	96	1.9	0.1	1.7	14613.5	143	1	2	MS
1	1	0	NA	0	0	0	0	0	6.5	0	1.021	2	30.3	948	7.5	0	0.13	0.13	55.2	0.4	0.1	0.2	869.7	2.3	1	2	3
1	1	0	NA	0	0	0	0	0	7		1.014	3	32.8	436.1	6.9	0	0.27	0.68	44.1	0.2	0.1	0.1	1883	62.9	1	2	3
1	0	0	NA	0	0	0	1	0	6	4	1.009	3	546.5	587.6	12.7	0	0.13	0.4	0.4	0.2	0	0.2	523.6	25.9	1	2	1
1	0	0	NA	0	0	0	3	0	6.5	4	1.016	3	1033.1	5541.5	103.3	0	0	0.13	4.4	1.4	1.3	0.1	974.9	1.3	1	2	1
1	0	0	NA	0	0	0	2	0	5.5	4	1.013	3	695.9	2383.2	137.7	0	5.73	7.09	12.4	6.9	0.8	6	992.2	110.1	1	2	1
1	0	0	NA	0	0	0	3	0	6	4	1.01	3	20662.8	16523.3	1123.1	0	0.35	0.71	10.9	34.8	29.6	5.2	2760	941.1	1	2	1
1	0	0	NA	0	0	0	2	0	7	4	1.015	2	10502	13347.3	715.5	285.6	0.55	0.55	120.7	36.5	1.4	35	65549.6	18479.2	1	4	MS
1	0	0	NA	0	0	0	3	0	6.5		1.02	2	57624	1851.9	65.3	159.5	2.33	2.33	28.4	6.9	0.4	6.5	1243.8	536.4	1	2	1
1	0	0	NA	0	0	0	3	0	6.5		1.027	3	42.3	4757.6	124	0	0.68	1.49	1.4	1.3	0.1	1.1	1871.5	3.2	1	1	3
1	1	0	NA	0	0	0	2	0	6.5	4	1.011	3	229.9	17331.5	403.4	0	0.17	0.34	54.2	7.1	3.5	3.5	2714.3	143.4	1	2	1
1	1	0	NA	0	0	0	2	0	7	4	1.005	3	19744.3	1864.8	23.2	0	0.42	0.42	1.9	2.3	1	1.3	2058.6	97.7	1	4	1
1	1	0	NA	0	0	0	2	0	7	4	1.015	3	7638.8	2378	43.3	0	0.54	1.76	1.9	0.2	0	0.2	912.9	3.9	1	2	1
1	1	0	NA	0	0	0	1	0	6	3	1.015	3	70.4	2340.7	32.8	0	1.09	0.68	91.3	11.2	1.9	9.3	1684.1	4	1	2	1
1	1	0	NA	0	0	0	1	0	7.5		1.008	3	797.3	1423.8	60.7	0	0.81	0.4	8.4	10.9	0.4	10.5	3866.6	347.6	1	4	MS
1	0	0	NA	0	0	0	0	1	6	0	1.015	0	5.1	9.7	0	0	0	0	0.2	2	0	2	116.4	0.5	0	MS	MS
1	1	0	NA	0	0	0	0	1	5.5	0	1.025	1	2	7.3	0	0	1.76	0	7.5	2.6	0	2.6	15.1	2.6	0	MS	MS
1	1	0	NA	0	0	0	0	0	7	0	1.023	3	4.6	266.9	1	0	0.13	0	4.5	6	0.7	5.3	607.8	1.6	1	2	MS
1	1	0	NA	0	0	0	0	0	7	1	1.008	3	7.5	817	3.5	0	0	0	302.2	4.1	0.1	4	17206.6	83.2	1	2	MS
1	1	0	NA	0	0	0	0	0	7	0	1.007	3	3.5	370.1	3.5	0	0	0	35.2	4.5	0.1	4.4	3012.3	1	1	2	MS
1	1	0	NA	0	0	0	0	0	7.5	0	1.018	3	7.5	224.7	2.6	0	0.27	0	200.9	5	0.8	4.1	1051.8	49.8	1	2	MS
1	1	0	NA	0	0	0	0	0	6.5	0	1.013	3	16.8	252.1	2.5	0	0	0	85.2	20.8	2.6	18.2	4782.2	2.3	1	2	MS
1	1	0	NA	0	0	0	0	0	6		1.025	2	8	606.2	2.3	0	0	0	16.4	0.7	0	0.7	2681.8	0.5	1	2	MS
1	1	0	NA	0	0	0	0	0	5.5	3	1.01	2	6.5	282.8	3.9	0	0	0	0.7	41.4	0	41.4	639.1	0.8	1	1	MS
1	1	0	NA	0	0	0	0	0	8	0	1.02	3	3.2	240	1.4	0	0.27	0	33.9	31.4	1.3	30.1	1984.3	2	1	2	MS
1	1	0	NA	0	0	0	0	0	8	0	1.014	2	3.4	63.5	5.4	0	0.13	0	41.5	7.2	0	7.2	2922.2	3.4	1	2	MS
1	1	0	NA	0	0	0	0	0	6.5		1.007	3	1.4	183.8	4.1	0	0	0	38.7	9.3	0.1	9.1	1858.6	1.6	1	2	MS
1	1	0	NA	4	0	0	0	0	5.5	0	1.024	2	0.6	1334.4	10.3	0	0	0	0.5	0	0	0	152600	0.5	1	4	MS
1	0	0	NA	0	0	0	1	0	6	4	1.014	3	34.8	3965.4	65.1	0	0.13	0	0.2	0.2	0.1	0.1	2223.3	0.7	1	4	1
1	0	0	NA	0	0	0	2	0	7	1	1.008	3	7.9	5800.5	59.8	0	0	0.4	0	1	0.7	0.2	7241.4	0.4	1	1	MS
1	0	0	NA	0	0	0	1	0	7		1.005	3	6.7	2350.7	302.6	0	1.24	6.9	1.3	0.2	0.2	0	39552.9	0.1	1	4	MS
1	0	0	NA	0	0	0	2	0	6.5		1.023	2	85589.1	1664.8	8.9	35	0	0	6.6	3.1	0.5	2.5	1592.8	234.5	1	2	1
1	0	0	NA	0	0	0	0	0	6.5	3	1.003	3	9.9	535.5	30.2	0	0.27	0.27	3.8	0	0	0	1117.3	2	1	4	MS
1	1	0	NA	0	0	0	1	0	6	4	1.015	3	900.1	1935.6	27.3	0	0.27	0	16.5	0.2	0	0.2	675.6	1.6	1	2	1
1	1	0	NA	0	0	0	2	0	7	4	1.006	3	1357.3	787.7	5.3	0	0.13	0	1	0.1	0	0.1	489.5	0.2	1	2	1
1	1	0	NA	0	0	0	2	0	8.5	4	1.01	3	13988.1	4236	11.2	0	0	0	7.2	0.7	0.5	0.1	505.9	3.7	1	2	1
1	1	0	NA	0	0	0	1	0	5.5		1.024	3	30.3	4388.4	62.9	0	0.27	0	0.2	0.2	0.1	0.1	639.6	0.5	1	2	1
1	1	0	NA	0	0	0	2	0	6.5	4	1.023	2	51783.3	2505.9	14.2	0	0	0	14.6	1.9	0.5	1.3	988.9	3.4	1	2	1
1	1	0	NA	0	0	0	2	0	6.5	4	1.025	3	685.1	10858.8	106.3	0	0.13	0	121.4	8.7	0.5	8.1	3620.2	4.7	1	2	1
1	1	0	NA	0	0	0	2	0	6.5	4	1.013	0	168819	615.6	10.9	0	0	0	7.9	2.5	0	2.5	3083.1	78.4	1	2	1
1	1	0	NA	0	0	0	3	0	6	4	1.018	3	15979.8	8830.4	157.2	0	0	0	11.1	3.5	2.2	1.3	1615.6	94.4	1	2	1
1	1	0	NA	0	0	0	2	0	5.5	4	1.027	3	1475.7	1378	33	0	0	0	47.8	29.4	4.7	24.7	813.6	1175.2	1	2	MS
1	1	0	NA	0	0	0	1	0	5.5	3	1.024	3	79.1	2531.7	35.2	0	0.4	0	5.3	1	0.1	0.8	798.3	3.9	1	2	3
1	1	0	NA	0	0	0	1	0	7.5	3	1.018	3	5.9	707.9	9.9	0	0	0.54	103.9	0.1	0	0.1	5440.3	74	1	2	MS
1	1	0	NA	0	0	0	1	0	6	3	1.016	3	23	4331.1	34.7	0	0.4	0.54	30.5	4.8	2	2.8	3307.4	73.6	1	4	MS
1	1	0	NA	0	0	0	1	0	6	1	1.025	3	16.3	735.4	6	0	0.54	0.27	152.6	10.8	4.5	6.2	6784.7	33.1	1	4	MS
1	1	0	NA	0	0	0	1	0	6	1	1.031	3	16.1	1296	8.3	0	1.09	0.54	124.1	37.4	5.3	32	23757.1	2.9	1	4	MS
1	1	0	NA	0	0	0	1	0	5.5	1	1.008	3	9.8	335.3	15.5	0	0.54	0.4	70.3	2.2	0.2	1.9	1970.3	50.4	1	2	MS
1	1	0	NA	0	0	0	1	0	7	0	1.021	3	9.6	723.7	17.9	0	1.08	1.63	314.2	21.3	0.8	20.4	26014.6	115.7	1	2	MS
1	1	0	NA	0	0	0	1	0	6	0	1.026	3	17.7	2869.4	63.2	0	0.95	0.81	150.9	7.5	2.2	5.3	1967	88.4	1	2	MS
1	1	0	NA	0	0	0	1	0	5.5		1.009	3	7.3	1470.9	41.7	0	7.09	4.89	18.5	2.6	1.6	1	14922.1	73.5	1	4	MS
1	1	0	NA	0	0	0	0	0	6	0	1.009	3	5.1	203.1	5.3	0	0.4	0.13	12.5	18.9	3.5	15.3	652.2	2.6	1	1	MS
1	1	0	NA	0	0	0	0	0	5.5		1.025	3	56.3	401	6	0	0	0	17.9	9.7	0.2	9.4	483.8	1.9	1	1	2
1	1	0	NA	0	0	0	0	0	6	4	1.012	3	32.5	1436.3	20.2	0	0	0	23.5	2.6	1.6	1	2398.7	4.5	1	2	3
1	1	0	NA	0	0	0	0	0	7	3	1.008	3	6.1	686.1	9.4	0	0.54	0.81	0.4	0.2	0	0.2	1885.5	0.4	1	2	MS
1	1	0	NA	0	0	0	0	0	6	0	1.021	3	23.5	853	12.7	0	0.27	0.27	117.2	10.6	4.2	6.3	13675.9	65.8	1	2	MS
1	1	0	NA	0	0	0	0	0	5.5		1.011	3	6.6	505.9	5.1	0	0.13	0.54	260.5	4.3	2.3	1.9	2625.1	37.1	1	2	MS
1	1	0	NA	0	0	0	0	0	7.5		1.017	3	16.8	676.5	9.3	0	1.76	1.9	35.5	2.5	0	2.5	1609.5	48.2	1	4	MS
1	1	0	NA	0	0	0	0	0	7		1.005	3	2	239.4	5.3	0	0.13	1.22	131.4	2.2	0.2	1.9	4837	95.6	1	2	MS
1	1	0	NA	0	0	0	0	0	6		1.018	3	17.6	855.7	8.7	0	0.81	0.54	66.1	1	0	1	2466.5	207.1	1	4	MS
1	0	0	NA	0	0	0	1	0	6		1.011	3	15.6	274.8	10.8	0	0.68	1.49	7.9	2.5	1	1.4	606.6	60.2	1	4	MS
1	0	0	NA	0	0	0	2	0	7.5	4	1.017	1	65380.4	2209.1	123.1	0	0	0	5.4	2.6	0.8	1.7	3144.4	1260.2	1	2	1
1	0	0	NA	0	0	0	1	0	7	3	1.006	3	22.8	8150.8	422.5	0	0.43	0.29	1	2.3	1.1	1.1	22370.9	0.4	1	1	2
1	0	0	NA	0	0	0	3	1	9		1.017	0	258.8	8.8	0	0	0.27	0.13	2.2	5.6	0	5.6	8201.4	0	0	MS	1
1	0	0	NA	0	0	0	0	0	5.5	1	1.016	3	23.1	1386.5	89.8	0	1.36	2.31	13.4	40.4	11.5	28.8	1311.5	177	1	4	MS
1	1	0	NA	0	0	0	3	0	6.5	4	1.02	3	26967.2	9880.1	67	0	1.83	0	3.9	0.7	0.2	0.4	1290.5	663.5	1	2	1
1	1	0	NA	0	0	0	2	0	6.5	1	1.022	3	21.9	973.8	31.8	0	0.13	0.68	7.2	1.1	0.8	0.2	4066.8	61.1	1	2	MS
1	1	0	NA	0	0	0	1	0	6	0	1.016	3	44.2	310.6	10.6	0	0.68	0	2.3	42.2	0.7	41.4	1257.7	3.8	1	2	2
1	1	0	NA	0	0	0	1	0	7.5		1.009	3	15.3	858.9	5.7	0	0.68	0.54	0.7	0	0	0	1345.4	0.7	1	1	MS
1	1	0	NA	0	0	0	0	0	5.5	0	1.021	3	15.3	369.1	7.2	0	2.17	0.27	147	74.3	13.7	60.5	6366.1	46.3	1	2	MS
1	1	0	NA	3	0	0	2	1	7.5	4	1.027	3	4534	1118	8	0	0.13	0.4	1.9	0.1	0	0.1	286.1	2	1	2	1
1	1	0	NA	3	0	0	4	1	6.5		1.037	0	199.5	117.8	2.3	0	2.17	9.66	10.8	1.9	0.2	1.6	19948.7	115.4	1	4	MS
1	1	0	NA	0	0	0	0	1	7.5	0	1.009	1	0.8	103.5	0.1	0	0	0	1.6	1.4	0.2	1.1	94.5	0	1	MS	MS
1	1	0	NA	0	0	0	1	1	6		1.03	1	6.8	218.9	0.2	0	0.13	0.27	5.4	38.7	0.1	38.6	11.6	2.2	1	MS	MS
1	1	0	NA	0	0	0	0	1	6		1.011	2	6.6	299.1	1.7	0	0.27	0.13	20.8	21	1.6	19.3	77.1	2.9	1	MS	MS
1	0	0	NA	0	0	0	0	0	7	1	1.008	3	9.6	429.6	9.3	0	0.27	0	1.4	13.3	0.2	13	510.7	0.4	1	2	MS
1	1	0	NA	0	0	0	1	0	5.5		1.019	3	11.1	574	12	0	0	0	12.6	0.7	0	0.7	1939.7	1.1	1	2	MS
1	1	0	NA	0	0	0	0	0	5.5	3	1.01	3	5	347.5	15.9	0	0.13	0	8.8	13.9	6.2	7.6	518.9	4.1	1	2	MS
1	1	0	NA	0	0	0	0	0	6	4	1.009	3	9.8	391	9	0	0	0	83.8	1.9	0	1.9	3712.5	84.4	1	2	MS
1	1	0	NA	0	0	0	0	0	5.5	4	1.019	3	4.2	317.8	5.1	0	0.13	0	41	15.5	1	14.5	2275.7	3.4	1	2	MS
1	1	0	NA	0	0	0	0	0	7	3	1.007	3	22.3	4308.7	130.9	0	0	0	57.1	4	1.6	2.3	4914.4	1	1	2	1
1	1	0	NA	0	0	0	0	0	6	0	1.014	3	6.6	428.2	4.3	0	0.27	0	41.8	8.7	0	8.7	855.9	2.3	1	2	MS
1	1	0	NA	0	0	0	0	0	5.5	0	1.015	3	23.2	220.4	7.4	0	0	0	15.2	7.5	0.7	6.8	1237.8	22.7	1	2	MS
1	1	0	NA	0	0	0	0	0	7		1.017	3	15.5	2281	21.7	0	0	0	11.5	0.2	0.1	0.1	1605	121.7	1	2	MS
1	1	0	NA	0	0	0	0	0	7.5		1.014	3	6.1	943.2	15.3	0	0	0	0.2	0.1	0	0.1	1719.5	0	1	1	MS
1	1	0	NA	0	0	0	0	1	5.5		1.008	0	38.6	3.9	0	0	0.4	0	1.7	0.5	0	0.5	52308	0.7	0	MS	1
1	0	0	NA	0	0	0	0	1	8		1.008	0	45	8	0	0	0	0	0.7	0.8	0	0.8	5386.2	42.7	0	MS	1
1	1	0	NA	0	0	0	0	0	6	1	1.014	3	6.5	826.4	31.6	0	0.68	0	3.7	1	1	0	64686.1	0.4	1	1	MS
1	0	0	NA	0	0	0	0	1	6	3	1.006	3	23.5	188.9	7.4	0	0.13	0.13	1.7	12.7	0.5	12.1	251.2	2.6	1	2	3
1	1	0	NA	0	0	0	0	1	6.5	4	1.01	3	46.4	478.9	8.2	0	0.13	0.13	0.5	7.2	0.5	6.6	72.4	0.4	1	MS	1
1	0	0	NA	0	0	0	1	1	5.5	4	1.009	3	2668.1	268.6	13.4	0	0	0.13	0.5	8.8	1.3	7.5	111	0.5	1	3	1
1	1	0	NA	0	0	0	1	1	6	4	1.022	2	51544.7	716.6	4.7	21	0.45	0.45	9.9	2.9	0.1	2.8	363.5	380.1	1	3	1
1	0	0	NA	0	0	0	0	1	7	3	1.014	3	24.8	127.2	1.4	0	0.54	0.27	0.8	1.4	0	1.4	16410.8	0.2	1	1	1
1	1	0	NA	0	0	0	0	1	7.5	0	1.017	0	11.9	3.4	0	0	0	0	5.9	0.5	0	0.5	1532.3	0.2	0	MS	MS
1	0	0	NA	0	0	0	1	1	7	4	1.008	3	1647.1	1575.5	19	0	0	0	0.2	0.1	0.1	0	151.2	0.2	1	3	1
1	0	0	NA	0	0	0	0	1	7	1	1.005	2	2	63.8	1.6	0	0	0.13	6.5	3.1	0.1	2.9	8633	26.9	1	4	MS
1	1	0	NA	0	0	0	0	1	7.5	1	1.019	0	18.5	96.4	3.8	0	1.63	1.09	17.5	2.6	0.2	2.3	50708	0.7	1	4	MS
1	1	0	NA	0	0	0	2	1	6.5	4	1.016	2	2367.7	483.6	1.9	0	1.22	0.27	2.3	14.5	0.1	14.3	2182.3	0.7	1	2	1
1	1	0	NA	0	3	0	1	0	5.5		1.027	3	11.5	218.3	5.4	0	0.68	0.27	101.1	18.9	3.4	15.5	1032.1	2.2	1	2	MS
1	1	0	NA	0	3	0	1	0	6		1.019	3	10.4	3713.6	297.1	0	0.27	1.36	53.1	7.5	4.7	2.8	16121.4	32.8	1	1	MS
1	0	0	NA	2	0	0	2	1	5.5		1.016	3	461.6	3961.1	404.9	0	0.54	0.54	3.1	6.5	6	0.4	1193.5	3.7	1	2	1
1	0	0	NA	0	0	0	2	1	9	3	1.016	3	109.6	72.8	6	19.7	0.95	5.58	27.8	1	0	1	17457.5	74.3	1	1	MS
1	1	0	NA	0	0	0	2	1	5.5	3	1.017	1	60.3	160.9	5.6	0	4.08	0.68	182.8	99.8	12.4	87.3	2957.5	37	1	2	MS
1	1	0	NA	0	0	0	0	1	7	0	1.01	2	4.4	152.7	2.6	0	0	0	0.7	3.7	0	3.7	25546.6	0.5	1	1	MS
1	1	0	NA	0	0	0	0	1	6.5	1	1.01	1	11.7	17.7	0	0	0	0	4.4	0.2	0	0.2	36081.1	0.1	1	1	MS
1	1	0	NA	0	0	0	0	1	6.5	1	1.023	3	250.1	547.6	3.8	0	0	0	3.5	0.1	0	0.1	1628.1	346.9	1	2	1
1	1	0	NA	0	0	0	0	1	7.5		1.015	3	45	366.3	2.6	0	0.13	0	0.8	3.2	0.8	2.3	1520.8	0.8	1	4	3
1	1	0	NA	0	0	0	0	1	6.5	1	1.017	2	10.3	169.9	5.3	0	0	0.27	8.1	3.7	0.2	3.4	57653.4	0.4	1	1	MS
1	0	0	NA	0	0	0	0	1	9	0	1.02	0	23.6	67.6	6.5	0	0.13	1.91	71.4	0.2	0	0.2	53976.5	204.2	1	4	MS
1	0	0	NA	0	0	0	3	1	6	4	1.013	3	425.3	805.5	47.2	0	0.13	1.49	8.1	0.5	0.2	0.2	28119.9	108.3	1	2	1
1	0	0	NA	0	0	0	2	1	7.5		1.009	3	206.7	40294.2	2376.2	0	4.27	31.51	20.7	11.5	9.5	1.9	21777.2	1131.5	1	4	1
1	0	0	NA	0	0	0	3	1	6.5		1.03	3	2990.7	15274.9	288.8	0	0.64	1.93	2.5	1.1	0.4	0.6	1548.9	717.1	1	2	1
1	0	0	NA	0	0	0	2	1	7.5		1.005	3	2415.9	10316.1	1286.5	0	1.26	14.51	107.4	73.9	47.8	26.1	19978.9	4384.3	1	4	MS
1	1	0	NA	0	0	0	2	1	7.5	4	1.013	3	899.2	2795.6	28.2	0	1.22	1.9	3.1	0.5	0.4	0.1	1083.5	0.8	1	4	1
1	1	0	NA	0	0	0	2	1	6.5	4	1.014	3	2267.3	2328.8	71.2	0	1.49	1.63	1.4	1.1	0.8	0.2	1150.2	1.9	1	2	1
1	1	0	NA	0	0	0	4	1	6.5	4	1.034	3	3139.9	3610	70.6	0	0.38	2.68	55.2	8.6	0	8.6	3052.2	32054.4	1	4	1
1	1	0	NA	0	0	0	2	1	6	4	1.015	3	4207.5	871.9	64.2	0	0.13	0.54	2	1.3	1.1	0.1	825.2	112.6	1	2	1
1	1	0	NA	0	0	0	2	1	5.5	4	1.017	3	4221	4395.9	33.3	0	0.13	0.27	2.9	0.4	0.4	0	759.8	2.8	1	2	1
1	1	0	NA	0	0	0	2	1	6	3	1.015	3	64.9	9196.8	93.5	0	0	0.27	12.7	0.2	0	0.2	3309.6	62.3	1	2	1
1	1	0	NA	0	0	0	1	1	5.5	1	1.023	3	49.4	513.5	5.3	74	0.81	0.81	96.4	9.9	2.3	7.5	11291.2	33.9	1	4	MS
1	1	0	NA	0	0	0	0	1	6		1.016	3	326.6	610.8	10.3	0	0.27	0.95	30	0.5	0.2	0.2	277198	39.9	1	4	1
1	1	0	NA	0	0	0	2	1	8	4	1.016	3	415.6	5233.4	34.2	0	2.31	0.13	0.1	0	0	0	2586.8	348.2	1	4	1
1	1	0	NA	0	0	0	2	1	6		1.014	3	243.2	16994.5	398.3	0	0.5	1.77	8.9	3.9	1.9	1.9	9895.5	414.1	1	4	MS
1	1	0	NA	0	0	0	1	1	6.5		1.013	3	36.6	1842.4	61.5	0	0.13	0.4	2.8	0.4	0.2	0.1	25450.7	33.4	1	1	MS
1	1	0	NA	0	0	0	0	1	6	1	1.024	3	97.7	732.5	4.8	0	0	0.13	2.5	1.3	0.7	0.5	784.2	2.2	1	2	3
1	0	0	NA	0	0	0	0	1	6	1	1.006	3	12.6	180.9	22.4	0	0.13	0	0.7	0.1	0.1	0	1528.5	67.5	1	1	MS
1	0	0	NA	0	0	0	1	1	7	1	1.004	3	4.2	1991.2	51.6	0	0.13	0.27	0.7	1	1	0	32861.8	0.2	1	4	MS
1	0	0	NA	0	0	0	0	1	7.5	1	1.005	3	3.5	649.5	41.3	0	0.4	0.27	0.4	0	0	0	700	0.2	1	4	MS
1	1	0	NA	0	0	0	2	1	6	4	1.019	3	951.5	484.5	144.8	103.8	0	0	321	7.5	1.9	5.6	90280.6	914.8	1	4	MS
1	1	0	NA	0	0	0	2	1	6.5	4	1.012	3	549	4936.8	36.9	0	0	0	1.9	0.4	0.4	0	896.4	0.5	1	2	1
1	1	0	NA	0	0	0	1	1	7	3	1.01	3	63.9	3368.1	69.5	0	0.27	0	1.1	1	1	0	1790.7	0.5	1	4	3
1	1	0	NA	0	0	0	1	1	8.5	0	1.034	3	15.5	770.6	6.6	0	0.81	0.27	118.1	9	0.2	8.7	23217.4	32.4	1	1	MS
1	1	0	NA	0	0	0	0	1	6.5		1.015	3	38.8	560	6.9	15.5	0.4	0	14.6	0.2	0	0.2	5008.9	1.3	1	4	1
1	1	0	NA	0	0	0	0	1	7		1.015	3	12.9	630.7	9.9	0	0.13	0.68	5.9	0.5	0.2	0.2	76386.5	1.1	1	1	MS
1	0	0	NA	0	0	0	0	1	7		1.009	3	19.4	390.5	9.1	0	0.81	1.63	8.2	3.8	0.1	3.7	8416.3	1	1	4	MS
1	1	0	NA	0	0	0	0	1	5.5	1	1.008	3	1	1695.1	65	0	0.27	0.27	1	0.5	0.2	0.2	12441.4	0.1	1	1	MS
1	0	0	NA	0	0	0	2	1	6		1.01	3	12.9	6621.3	101.4	0	0	0	0.2	0.1	0.1	0	12921.7	1.4	1	1	MS
1	0	0	NA	0	0	0	0	1	6.5	1	1.007	3	18	3602.6	87.8	0	0	0	7.2	2	1.9	0.1	2247.6	0.8	1	2	MS
1	1	0	NA	0	0	0	0	1	6	1	1.013	3	6.5	1476	16	0	0.13	0	3.4	0.4	0.1	0.2	676.6	0.4	1	2	MS
1	0	1	pseudomonasaeruginosa	0	0	0	1	0	6.5	1	1.01	1	4.8	30.3	0.7	0	0	0	2.3	2.2	0.1	2	145.9	0.4	1	2	MS
1	0	1	escherichiacoli	0	0	0	0	0	6.5	0	1.008	2	1.2	37	0	0	0	0	0.5	0.7	0	0.7	11.9	0.2	1	MS	MS
1	0	1	enterobactercloacae	0	0	0	0	0	6.5	0	1.016	0	3.2	19.3	0	0	0.13	0	5.7	1.6	0.1	1.4	91.1	0.2	1	MS	MS
1	0	1	pseudomonasaeruginosa	0	0	0	0	0	6.5	0	1.004	2	12.6	27.8	0	0	0	0	0	0.1	0	0.1	31.5	0.7	1	MS	MS
1	0	1	citrobacterkoseri	0	0	0	0	0	6	0	1.014	2	2.3	50.4	0.1	0	0	0	5	2.2	0.4	1.7	53.7	0.5	1	MS	MS
1	0	1	klebsiellapneumoniae	0	0	0	0	0	6.5		1.006	0	2.8	25.7	0	0	0	0	0.1	0.5	0	0.5	211.4	0.1	1	2	MS
1	0	1	serratiamarcescens	0	0	0	0	0	6		1.022	0	1.6	11.6	0	0	0	0	0.1	1.1	0	1.1	11.6	0.4	1	MS	MS
1	0	1	escherichiacoli	0	0	0	0	0	6.5	1	1.004	2	0.4	78.4	2.8	0	0	0	0.4	1.4	0.1	1.3	29.2	0	1	MS	MS
1	0	1	staphylococcusaureus	0	0	0	0	0	5.5	0	1.027	2	4.7	27.7	0	0	0.4	0	0.4	7.7	0.2	7.4	52.2	0.7	1	MS	MS
1	0	1	enterococcusfaecalis	0	0	0	0	0	5.5	0	1.002	0	0	15.3	0	0	0	0	0	0	0	0	44.3	0	1	MS	MS
1	1	1	escherichiacoli	0	0	0	0	0	6	1	1.018	3	16.4	67.9	0.2	0	0	0	43.6	12.2	1.6	10.6	167.1	1.4	1	2	MS
1	1	1	escherichiacoli	0	0	0	0	0	7	1	1.022	1	17.5	34.4	0	0	0.13	0	18.7	3.7	0.1	3.5	402	2.6	1	2	MS
1	1	1	escherichiacoli	0	0	0	0	0	6	1	1.006	0	1.4	12.4	0	0	0	0	59.5	1.1	0.1	1	427.3	1.3	1	2	MS
1	1	1	escherichiacoli	0	0	0	0	0	6.5	1	1.01	2	6.6	24.9	0	0	0	0	22.8	4.2	0.2	4	311.1	3.4	1	2	MS
1	1	1	escherichiacoli	0	0	0	0	0	6.5	0	1.005	1	8.1	61.5	1	0	0.13	0	19.8	7.5	1.3	6.2	17.5	2.9	1	MS	MS
1	1	1	escherichiacoli	0	0	0	0	0	6.5	0	1.009	3	2.5	129.1	1	0	0	0	1.1	7.5	0.1	7.4	116.8	0	1	1	MS
1	1	1	escherichiacoli	0	0	0	0	0	7	0	1.002	1	8.7	69.4	1.1	0	0	0	14.9	1.9	0	1.9	416.1	0.2	1	4	MS
1	1	1	escherichiacoli	0	0	0	0	0	6	0	1.018	0	3.9	93.9	0.7	0	0	0	1	1.7	0	1.7	377.5	0.1	1	1	MS
1	1	1	escherichiacoli	0	0	0	0	0	6	0	1.016	0	4.7	22.4	0	0	0.27	0	29.6	0.7	0	0.7	304.5	1.3	1	2	MS
1	1	1	staphylococcushaemolyticus	0	0	0	0	0	5.5	0	1.026	0	4.6	21.6	0	0	0.13	0	18.6	9.6	0.7	8.8	440.6	0.5	1	1	MS
1	1	1	escherichiacoli	0	0	0	0	0	7.5	0	1.025	0	9.8	25.3	0	0	0.13	0	5	4	0.4	3.5	56.5	1.4	1	MS	MS
1	1	1	escherichiacoli	0	0	0	0	0	7.5	0	1.023	0	9.3	23.9	0	0	0.13	0	5.6	1.6	0	1.6	322.6	1.4	1	2	MS
1	1	1	escherichiacoli	0	0	0	0	0	6	0	1.005	2	3.6	25.8	0	0	0.13	0	7.6	3.4	0	3.4	29.2	1	1	MS	MS
1	1	1	escherichiacoli	0	0	0	0	0	6.5	0	1.003	0	2.1	13.9	0	0	0	0	30.9	3.2	0.2	2.9	247.6	0.8	1	2	MS
1	1	1	escherichiacoli	0	0	0	0	0	6.5	0	1.011	0	4.9	10	0	0	0	0	4.5	2	0.5	1.4	331.7	0	1	1	MS
1	1	1	escherichiacoli	0	0	0	0	0	6.5	0	1.015	0	13.3	11.4	0	0	0	0	9.1	0.7	0	0.7	25	0.5	1	MS	MS
1	1	1	escherichiacoli	0	0	0	0	0	6	0	1.015	3	3.8	89.7	0.1	0	0.13	0	17	5.1	1	4.1	46.7	1.4	1	MS	MS
1	1	1	escherichiacoli	0	0	0	0	0	6	0	1.02	1	1.9	12.9	0	0	0.4	0	1.7	4.1	0.4	3.6	37.4	0.7	1	MS	MS
1	1	1	escherichiacoli	0	0	0	0	0	7	0	1.009	0	2.4	15	0	0	0	0	14.6	2.9	0.2	2.6	86.4	0.8	1	MS	MS
1	1	1	escherichiacoli	0	0	0	0	0	6	0	1.018	1	4.4	15.5	0	0	0	0	32.7	1.6	0.2	1.3	206.8	1.9	1	2	MS
1	1	1	escherichiacoli	0	0	0	0	0	6.5		1.011	1	7.3	48.8	0.1	0	0.27	0	27.7	4	0.5	3.4	139.2	1.1	1	2	MS
1	1	1	escherichiacoli	0	0	0	0	0	6		1.022	1	7.7	17.7	0	0	0.4	0	15.6	5.3	0.4	4.8	204.5	1.4	1	1	MS
1	1	1	klebsiellapneumoniae	0	0	0	0	0	6.5		1.02	0	5.9	78.9	0.4	0	0	0	17.3	2.6	0.5	2	206.8	0.5	1	1	MS
1	1	1	escherichiacoli	0	0	0	0	0	5.5		1.019	0	0.6	16.6	0	0	0	0	6.5	2.6	0	2.6	141.3	0.4	1	1	MS
1	1	1	escherichiacoli	0	0	0	0	0	7.5		1.018	1	1	138.8	0	0	0	0	2	1.6	0.2	1.3	65.2	0.4	1	MS	MS
1	1	1	escherichiacoli	0	0	0	0	0	7		1.005	2	0.4	36.5	0.7	0	0	0	0.7	0.5	0.1	0.4	136.6	0.5	1	1	MS
1	1	1	escherichiacoli	0	0	0	0	0	7		1.002	1	0.5	26	0	0	0	0	5.3	0.1	0	0.1	120.2	0.2	1	3	MS
1	1	1	escherichiacoli	0	0	0	0	0	6		1.023	1	11.7	78.6	0	0	0	0	4.3	4.1	0	4.1	35.8	0.8	1	MS	MS
1	1	1	escherichiacoli	0	0	0	0	0	6.5		1.004	0	2	18.4	0	0	0	0	1.4	0	0	0	16.3	0.1	1	MS	MS
1	1	1	klebsiellapneumoniae	0	0	0	0	0	6		1.019	0	8.9	15.5	0	0	0	0	12.2	7.6	1.3	6.3	209.1	0.5	1	2	MS
1	1	1	escherichiacoli	0	0	0	0	0	7.5	0	1.004	2	2.3	102.5	1.6	0	0.13	0	1	0.5	0.1	0.4	25.6	0.4	1	MS	MS
1	1	1	streptococcusagalactiae	0	0	0	0	0	6.5	4	1.023	0	15.3	13	0	0	0	0	5.1	5.7	0.1	5.6	382.2	0.5	1	2	MS
1	1	1	streptococcusagalactiae	0	0	0	0	0	5.5	1	1.013	1	10.4	23	0	0	0	0	3.8	3.6	1.7	1.9	66.6	0.1	1	MS	MS
1	1	1	enterococcusfaecalis	0	0	0	0	0	6	1	1.029	2	23.2	34.4	0.2	296.6	0	0	4.1	2.5	0.1	2.3	19.5	2.3	1	MS	1
1	1	1	enterococcusfaecalis	0	0	0	0	0	6	0	1.004	1	2.7	18.8	0	0	0	0	10.2	1.3	0.2	1	195.7	0.1	1	2	MS
1	1	1	enterococcusfaecium	0	0	0	0	0	7	0	1.02	0	14.6	12.3	0	0	0	0	0.7	1.6	0.1	1.4	179.5	0	1	2	MS
1	1	1	enterococcusfaecalis	0	0	0	0	0	5.5	0	1.019	1	2.1	31.1	0.1	0	0	0	3.8	1.9	0.1	1.7	75.9	0.4	1	MS	MS
1	1	1	enterococcusfaecalis	0	0	0	0	0	6	0	1.01	2	1.4	10.2	0	0	0	0	9.3	0.8	0.2	0.5	162.4	0.4	1	3	MS
1	1	1	enterococcusfaecalis	0	0	0	0	0	7	0	1.021	2	10.6	39.8	0	0	0	0	26	7.2	2.6	4.5	122.7	1.6	1	2	MS
1	1	1	enterococcusfaecalis	0	0	0	0	0	7	0	1.014	0	7.3	11.3	0	0	0	0	11.9	1.1	0	1.1	51.4	0.7	1	MS	MS
1	1	1	enterococcusfaecalis	0	0	0	0	0	5.5	0	1.024	2	3.4	66.9	0.4	0	0.13	0	5.7	3.1	0.4	2.6	82.6	0	1	MS	MS
1	1	1	staphylococcusaureus	0	0	0	0	0	8	0	1.021	0	1.9	24.9	0	0	0	0	15.8	1.6	0	1.6	210.9	0.4	1	2	MS
1	1	1	enterococcusfaecalis	0	0	0	0	0	6.5	0	1.007	1	4.9	89.8	1	0	0	0	7.4	2	0.5	1.4	177.6	0.4	1	2	MS
1	1	1	streptococcusagalactiae	0	0	0	0	0	6.5	0	1.024	1	8.3	16.4	0	45.3	0.13	0	15.6	8.5	0.7	7.8	111	2	1	2	MS
1	1	1	enterococcusfaecalis	0	0	0	0	0	5.5	0	1.019	2	1.7	32.5	0.2	0	0	0	14.2	3.5	0.5	2.9	246.6	1	1	2	MS
1	1	1	enterococcusfaecalis	0	0	0	0	0	6		1.016	0	17.5	11.2	0	0	0	0	15.6	3.2	0.5	2.6	189.3	0.8	1	2	MS
1	1	1	streptococcusagalactiae	0	0	0	0	0	6		1.014	1	6.5	29.5	0	0	0.27	0	66.8	3.4	0	3.4	85.9	3.1	1	MS	MS
1	0	1	proteusmirabilis	0	0	0	0	0	5.5	0	1.022	0	4.9	15	0	0	1.76	0	5.9	4.4	0.1	4.2	296.8	0.4	1	1	MS
1	0	1	klebsiellapneumoniae	0	0	0	0	0	6.5		1.005	1	4.6	10.5	0	0	0.13	0	0.1	0.5	0	0.5	50.1	0.4	1	MS	MS
1	0	1	klebsiellapneumoniae	0	0	0	0	0	5.5		1.028	0	1.3	10	0	0	0	0	20	4.7	0.2	4.4	95.7	0.7	1	MS	MS
1	1	1	klebsiellapneumoniae	0	0	0	1	0	5.5	0	1.018	2	1.9	14.6	0	0	0.27	0	7.1	4	0.8	3.1	353.5	0.5	1	2	MS
1	1	1	enterococcusfaecalis	0	0	0	1	0	6	0	1.007	2	0.4	105.3	3.5	0	0	0	5	3.8	1	2.8	75	1.1	1	MS	MS
1	1	1	escherichiacoli	0	0	0	0	0	7.5	0	1.007	2	2.3	67.4	0.7	0	0.27	0	9.9	4.4	0.8	3.5	342.3	1.4	1	2	MS
1	1	1	klebsiellapneumoniae	0	0	0	0	0	7		1.016	2	2.5	14.9	0	0	0.13	0	12.3	6.6	1	5.6	73.9	0.5	1	MS	MS
1	1	1	escherichiacoli	0	0	0	0	0	6		1.015	2	5.7	18	0	0	0	0	2.8	3.5	0.8	2.6	29.2	0.5	1	MS	MS
1	1	1	escherichiacoli	0	0	0	0	0	6	0	1.013	3	3.5	146.3	1.4	0	0.4	0	1.4	2.2	0	2.2	237.1	0.4	1	1	MS
1	1	1	enterococcusfaecalis	0	0	0	0	0	8	0	1.016	0	3.6	60.1	1.1	0	0.4	0	1	2	0.4	1.6	360	0.8	1	1	MS
1	1	1	enterococcusfaecalis	0	0	0	0	0	8	0	1.011	0	0.9	45.4	0.1	0	0	0	4.7	4.7	0.8	3.8	52.1	0	1	MS	MS
1	1	1	enterococcusfaecalis	0	0	0	0	0	6	0	1.017	1	3.9	54.9	0.2	0	0	0	35.2	8.1	1	7.1	221.9	0.8	1	2	MS
1	0	1	escherichiacoli	0	0	0	0	0	6	3	1.005	2	12.3	286.7	3.5	0	0	0.13	0.2	1.9	0.2	1.6	282.8	0.7	1	1	MS
1	1	1	escherichiacoli	0	0	0	2	0	6.5	4	1.022	2	238.9	1056.7	2.6	0	0.13	0	8.7	5.6	0.8	4.7	113.3	2	1	3	1
1	1	1	escherichiacoli	0	0	0	0	0	6.5	1	1.006	2	26	215.5	2.6	0	0	0	13.1	3.5	0.4	3.1	423.1	0.8	1	1	2
1	1	1	escherichiacoli	0	0	0	0	0	7		1.016	3	9.5	314.2	1.3	0	0	0.27	3.2	12.7	0	12.7	130.9	2.5	1	3	MS
1	1	1	escherichiacoli	0	0	0	0	0	6.5		1.006	3	19.4	319	3.2	0	0	0.13	1	4.2	0.5	3.7	189.3	0.5	1	2	MS
1	0	1	alcaligenesfaecalis	0	0	0	1	0	6.5	4	1.022	3	1020.7	504.3	2	0	0.27	0	0.5	0.1	0	0.1	371.7	2	1	2	1
1	1	1	enterococcusfaecalis	0	0	0	1	0	5.5	0	1.016	3	15.8	202.1	1.3	0	0.81	0.13	7.4	35.9	5.4	30.4	326.3	1.7	1	2	MS
1	1	1	escherichiacoli	0	0	0	0	0	6.5	4	1.009	3	2067.8	817.9	1.7	0	0.27	0	0.5	0	0	0	71.7	0	1	MS	1
1	1	1	acinetobacterbaumannii	0	3	0	0	0	6.5	0	1.024	1	18.9	9.7	0	12.9	0.68	0.13	44.8	1.6	0.1	1.4	215.4	64.5	0	MS	MS
1	1	1	klebsiellapneumoniae	0	0	0	0	0	7	1	1.01	0	25.5	6.5	0	0	0	0	52.5	0.7	0	0.7	606.6	2.2	0	MS	3
1	1	1	escherichiacoli	0	0	0	0	0	7	0	1.019	0	10.5	8.4	0	0	0.13	0.13	15.1	1.3	0	1.3	725.6	0.7	0	MS	MS
1	1	1	enterococcusfaecalis	0	0	0	0	0	7	3	1.023	0	21.3	8.7	0	0	0	0.27	49.8	1.3	0.2	1	503.8	1.1	0	MS	3
1	1	1	enterococcusfaecalis	0	0	0	0	0	7.5	1	1.02	1	33.9	4.4	0	0	0	0	14.9	1.4	0.2	1.1	675.6	1.3	0	MS	1
1	1	1	enterococcusfaecalis	0	0	0	0	0	6	0	1.023	0	10.2	5.3	0	0	0.68	0.81	229	0.4	0	0.4	3179.6	55	0	MS	MS
1	1	1	staphylococcusaureus	0	0	0	0	0	6	0	1.03	0	122.5	7.2	0	170.4	0.13	0	19.9	2	0	2	2150.7	142.7	0	MS	3
1	1	1	streptococcusagalactiae	0	0	0	0	0	9		1.009	3	1.6	8.4	0	0	0	0.13	115.2	4	0.2	3.7	1640.5	1.1	0	MS	MS
1	0	1	enterococcusfaecium	0	0	0	0	0	7	0	1.009	0	6.3	3.3	0	0	0.4	0.13	3.1	1.6	0.1	1.4	1057.8	0.7	0	MS	MS
1	1	1	escherichiacoli	0	0	0	0	0	6	4	1.007	3	71.2	148.6	7.5	0	0	0	16.5	7.8	0.2	7.5	213.8	1.6	1	2	3
1	1	1	escherichiacoli	3	0	0	0	0	5.5	3	1.022	3	354.3	2675.6	138.6	0	0.13	0	3.2	9.3	7.5	1.7	236	3.5	1	2	3
1	1	1	escherichiacoli	0	0	0	0	0	7	3	1.013	1	26.8	106.8	5.6	0	0	0	1.1	6	0.4	5.6	17.5	17.3	1	MS	1
1	0	1	enterococcusfaecalis	0	0	0	0	0	5.5	4	1.012	1	17.8	57.2	4.1	0	0	0.27	5	13.4	0.2	13.2	47.8	2.9	1	MS	MS
1	1	1	proteusmirabilis	0	0	0	0	0	5.5	0	1.007	2	3.2	155.9	7.6	0	0.27	0.13	1	5.7	1.6	4.1	151.9	0.1	1	1	MS
1	0	1	escherichiacoli	0	0	0	0	0	6.5		1.021	3	55.6	1107.7	15.8	0	0	0.27	1.3	2.2	0	2.2	350.5	0.8	1	1	1
1	0	1	enterococcusfaecalis	0	0	0	0	0	6		1.022	3	27.9	699.9	40.1	0	0.4	0.81	1.3	0.4	0.2	0.1	128.5	1.6	1	3	1
1	1	1	escherichiacoli	0	0	0	1	0	7.5		1.017	3	91.2	800.1	11.9	0	0.95	0.27	24.1	2.3	1.3	1	248.9	3.7	1	2	3
1	1	1	escherichiacoli	0	0	0	1	0	6.5		1.007	3	28.4	1413.4	17	0	0	0.81	1.1	1.9	1.6	0.2	310.9	0.7	1	2	3
1	1	1	escherichiacoli	0	0	0	0	0	5.5		1.006	3	33.3	965.1	82.7	0	0.13	0.27	5.7	1.3	0.8	0.4	92.3	1.4	1	MS	3
1	1	1	escherichiacoli	0	0	0	0	0	7		1.015	3	158.3	1227	17.1	0	0	0.13	18	0.5	0.1	0.4	358.8	3.2	1	4	1
1	0	1	escherichiacoli	0	0	0	1	0	5.5		1.014	3	57.1	243.6	7.4	0	0.13	0.13	1.1	4.1	0.1	3.9	376.3	0.8	1	2	1
1	0	1	staphylococcusaureus	0	0	0	2	0	6.5	4	1.011	3	98.5	996.7	85.1	0	0.54	2.17	0.8	0.8	0.7	0.1	351.8	0	1	2	3
1	1	1	enterococcusfaecalis	0	0	0	1	0	5.5	4	1.007	3	2222.3	205.3	11.2	0	0.13	1.36	4.8	1.6	0.7	0.8	379.9	116.8	1	2	1
1	1	1	escherichiacoli	0	0	0	0	0	8	1	1.011	3	28	1277	11.8	0	0.13	0.13	1.7	0	0	0	290.9	1.6	1	1	3
1	0	1	proteusmirabilis	0	0	0	0	0	6	0	1.035	1	78.6	11.5	0	266.6	0.27	0.54	5	2.2	0	2.2	1513.3	0.5	1	4	2
1	0	1	enterobactercloacae	0	0	0	0	0	7.5		1.004	3	644.6	90.9	1.1	0	0.27	0.13	3.8	2.5	0.1	2.3	12746.3	1.1	1	1	2
1	1	1	proteusmirabilis	0	0	0	1	0	7.5		1.023	1	39.4	112.3	1.9	0	0.68	0.81	85.5	4.3	0.2	4	14840.9	82.5	1	2	MS
1	1	1	streptococcusagalactiae	0	0	0	2	0	6	4	1.025	2	14328.9	79.7	1.1	0	0.14	0.14	21.9	9	0.4	8.5	1070.7	1.3	1	2	1
1	1	1	enterococcusfaecalis	0	0	0	1	0	6	4	1.027	3	572.5	123.9	0.7	60	0.13	0.27	46.7	16.4	0.2	16.1	2607.9	2.9	1	2	1
1	1	1	escherichiacoli	0	0	0	0	0	9	0	1.022	0	44.7	23.4	0	14.6	0.13	0.13	22.8	2.5	0.2	2.2	554.7	0.1	1	2	3
1	1	1	escherichiacoli	0	0	0	0	0	6	1	1.022	1	33.4	46.9	0.5	0	0	0.13	39	8.2	2	6.2	1865.5	0.8	1	2	2
1	1	1	escherichiacoli	0	0	0	0	0	6.5	0	1.028	1	44.7	37.1	0.4	0	0	0.13	41.6	3.5	0.2	3.2	2824.2	2.9	1	2	3
1	1	1	acinetobacterbaumannii	0	0	0	0	0	5.5	0	1.02	2	24.2	89.5	0.8	0	0.13	0.13	82.1	6.9	0.7	6.2	911.8	31.9	1	2	MS
1	1	1	proteusmirabilis	0	0	0	0	0	7.5		1.017	3	53.9	87.2	0.1	0	0.27	0.4	197.1	1	0.2	0.7	6104.7	92.7	1	2	MS
1	1	1	escherichiacoli	0	0	0	0	0	5.5		1.023	3	44.3	94.5	0.4	127.8	0.27	0.13	24.1	11.9	0.4	11.5	1531.3	2.5	1	1	3
1	1	1	escherichiacoli	0	0	0	0	0	7		1.023	3	41.2	35.2	1	0	1.08	1.49	191.2	0.2	0.1	0.1	8520.8	78.7	1	2	MS
1	1	1	escherichiacoli	0	0	0	0	0	7.5	4	1.006	3	47.9	147.1	1.4	0	0	0.4	20.5	7.8	3.8	3.9	952.4	2	1	1	2
1	1	1	escherichiacoli	0	0	0	0	0	7		1.007	2	82.6	143.7	1.7	0	0.27	1.36	29.9	0.4	0.1	0.2	5732.5	61.3	1	4	MS
1	1	1	enterococcusfaecalis	0	0	0	0	0	6.5	3	1.023	2	97.3	44.2	0.5	0	0.68	0.27	47.5	4.1	0.7	3.4	3855	3.1	1	2	1
1	1	1	enterococcusfaecalis	0	0	0	0	0	6.5	1	1.024	2	74.5	75.1	1	0	0	0.13	129.1	1.7	0.7	1	1476.2	56.5	1	2	1
1	1	1	enterococcusfaecalis	0	0	0	0	0	7.5	0	1.024	1	44.7	19.6	0	0	0	0.13	38.4	2.8	0	2.8	2818.3	3.5	1	2	3
1	1	1	staphylococcusaureus	0	0	0	0	0	7.5		1.021	2	33.4	178.1	0.8	0	0.27	0.4	161.8	2.2	0.1	2	18398.5	101.4	1	2	MS
1	1	1	enterococcusfaecalis	0	0	0	0	0	7.5	0	1.008	3	52.8	114.4	1.4	0	0	0.13	101.6	7.4	0.4	6.9	1843.9	3.1	1	2	2
1	0	1	escherichiacoli	0	0	0	1	0	5.5	1	1.017	0	31	32.8	0.1	9.8	0.68	0.81	5.7	11.2	0.7	10.5	566.9	2.9	1	2	1
1	0	1	escherichiacoli	0	0	0	1	0	6		1.019	1	302.7	74.2	3.1	21.9	0.27	0.4	12.3	33.6	2	31.6	1827.7	3.4	1	2	3
1	0	1	escherichiacoli	0	0	0	0	0	8	4	1.008	3	576.5	50.9	1.4	12.2	1.63	1.36	9.6	5	0.1	4.8	24392.3	2.3	1	1	1
1	1	1	klebsiellapneumoniae	0	0	0	1	0	6.5		1.018	1	401.5	49.3	0.4	0	0	0.13	0	2	0	2	1117.1	0.4	1	1	1
1	1	1	escherichiacoli	0	0	0	2	0	5.5	0	1.03	2	81.3	172.1	2.8	0	2.86	0.68	23.7	4.8	1.1	3.7	908.4	146.6	1	1	MS
1	1	1	escherichiacoli	0	0	0	1	0	7.5		1.01	3	24	131	3.7	0	0.68	0.27	3.7	3.5	0.5	2.9	15761.1	1	1	1	1
1	1	1	escherichiacoli	0	0	0	1	0	6.5		1.021	2	59.3	143.5	2.2	336.9	0.68	0.4	40.9	26.5	0.5	25.9	1295.7	2.9	1	2	3
1	1	1	enterococcusfaecalis	0	0	0	1	0	5.5	1	1.022	3	26.2	16.1	0	68.6	0.4	0.27	37.9	10.9	2	8.9	906.2	1.6	1	2	2
1	1	1	escherichiacoli	0	0	0	0	0	7		1.021	3	44.1	39.9	0.2	0	0.13	0.27	53.2	2.6	0	2.6	781	140.7	1	2	MS
1	1	1	enterococcusfaecalis	0	0	0	0	0	5.5	1	1.025	1	51.3	19.9	0	0	0.4	0.27	50.7	22.5	5.6	16.8	467.5	19.5	1	2	2
1	1	1	escherichiacoli	0	0	0	0	0	7.5	1	1.012	2	15.8	348.3	1.4	0	0	0	7.5	2.3	0.1	2.2	57.6	0.5	1	MS	MS
1	1	1	escherichiacoli	0	0	0	0	0	5.5	0	1.026	3	1.6	260.4	3.1	0	0	0	10	14.3	0.8	13.5	190.3	1.4	1	1	MS
1	1	1	escherichiacoli	0	0	0	0	0	7	0	1.007	3	5.9	220.3	2.2	0	0	0	17.3	1.1	0.1	1	236	4.1	1	2	MS
1	1	1	escherichiacoli	0	0	0	0	0	5.5	0	1.022	2	18.9	480	1.6	0	0	0	4.8	4.8	0.4	4.4	441.6	0.1	1	4	MS
1	1	1	streptococcusagalactiae	0	0	0	0	0	6	0	1.016	2	9.8	213.6	1.4	0	0	0	44.5	3.2	0.2	2.9	436	1.9	1	2	MS
1	0	1	citrobacterkoseri	4	0	0	3	0	5.5	3	1.021	3	55.5	96.3	5.1	0	0.54	0.95	19.9	9.4	0.2	9.1	12670.4	3.7	1	4	3
1	0	1	proteusmirabilis	0	0	0	0	0	6		1.029	0	18.7	1.6	0	238.8	0	0	2	1.4	0	1.4	2744.7	0.5	0	MS	MS
1	1	1	escherichiacoli	0	3	0	1	0	7	0	1.017	3	26.1	188.7	3.9	0	0.27	0	5.7	18.3	2.2	16.1	91.1	1.3	1	MS	3
1	1	1	escherichiacoli	0	0	0	0	0	7	0	1.003	0	0.4	9.1	0	0	0.27	0	4.7	1.9	0.5	1.3	1008.2	1.4	0	MS	MS
1	1	1	escherichiacoli	0	0	0	0	0	5.5	0	1.012	0	4.7	6.9	0	0	0.13	0	1	0.7	0.1	0.5	15522.4	0	0	MS	MS
1	1	1	escherichiacoli	0	0	0	0	0	6.5	0	1.011	0	0.5	4.7	0	0	0	0	0.8	0.1	0	0.1	3220.4	0.2	0	MS	MS
1	1	1	escherichiacoli	0	0	0	0	0	5.5	0	1.004	0	1.7	5.9	0	0	0	0	2.9	1.3	0.5	0.7	8439.4	0.4	0	MS	MS
1	1	1	enterococcusfaecalis	0	0	0	0	0	6.5	0	1.019	0	1.6	3.2	0	0	0.13	0	7.1	0.7	0	0.7	589.1	0.4	0	MS	MS
1	1	1	enterococcusfaecalis	0	0	0	0	0	7		1.008	0	3.8	2.6	0	0	0	0	10.5	0.4	0	0.4	483.7	0.4	0	MS	MS
1	1	1	enterococcusfaecalis	0	0	0	0	0	8.5	0	1.017	0	3.5	9.6	0	0	0	0	65.4	4.4	1.7	2.6	797.4	2.5	0	MS	MS
1	1	1	enterococcusfaecalis	0	0	0	0	0	7.5	0	1.021	0	11.9	2.5	0	0	0.13	0	21.7	1.9	0.2	1.6	1298.5	1.6	0	MS	MS
1	1	1	enterococcusfaecalis	0	0	0	0	0	7		1.016	0	5.7	1	0	0	0	0	1.3	0	0	0	30347	0.2	0	MS	MS
1	1	1	escherichiacoli	0	0	0	0	0	8.5	0	1.014	0	11	2	0	0	0	0	12.9	2.6	0	2.6	3905.7	1	0	MS	MS
1	1	1	klebsiellapneumoniae	0	0	0	0	0	6.5		1.017	0	1.9	6.5	0	0	0.13	0	5	1.4	0	1.4	1558.9	0.2	0	MS	MS
1	1	1	escherichiacoli	0	0	0	0	0	5	0	1.012	2	4.2	78.4	5.1	0	0	0	4.7	5.3	0.5	4.7	36.2	0.4	1	MS	MS
1	0	1	escherichiacoli	0	0	0	0	0	5		1.013	3	6.5	118.1	6.2	0	0	0	0.5	5.3	1.6	3.7	142.4	0.1	1	1	MS
1	1	1	klebsiellapneumoniae	0	0	0	0	0	6.5	1	1.012	3	11.1	161.8	5.4	0	0	0	5.7	7.8	0.5	7.2	158.8	0.7	1	3	MS
1	1	1	escherichiacoli	0	0	0	0	0	6	0	1.01	2	4.2	174.7	7.6	0	0	0	3.7	1.3	0.5	0.7	186.9	0.5	1	2	MS
1	0	1	escherichiacoli	0	0	0	3	0	6	1	1.015	3	12.1	758.9	26.8	0	0.13	0.13	1.1	1.9	1.7	0.1	230.6	0.4	1	2	MS
1	0	1	pseudomonasaeruginosa	0	0	0	1	0	6	1	1.015	3	34.4	626.3	22.1	0	0	0	0.7	0.7	0.2	0.4	142.5	1.9	1	2	3
1	0	1	escherichiacoli	0	0	0	0	0	7.5		1.009	3	36	3652.6	36.9	0	0.27	0	0.1	0	0	0	265.4	0.1	1	2	1
1	0	1	escherichiacoli	0	0	0	0	0	5.5		1.019	3	3.1	407.7	9.4	0	0.27	0.13	6.9	9	1.3	7.6	88.8	0.7	1	MS	MS
1	0	1	pseudomonasaeruginosa	0	0	0	0	0	5.5		1.009	3	1.7	241.7	11.8	0	0	0.13	0.5	8.7	2.2	6.5	85.3	0.5	1	MS	MS
1	1	1	escherichiacoli	0	0	0	1	0	7	4	1.005	3	11.2	1374.8	17	0	0	0.13	2.3	0.5	0.4	0.1	331.9	0.5	1	1	MS
1	1	1	escherichiacoli	0	0	0	1	0	6		1.016	3	31.5	3334.7	28.3	0	0.13	0	1.3	0.4	0.2	0.1	313.3	0.7	1	2	1
1	1	1	escherichiacoli	0	0	0	1	0	6		1.01	3	57.8	1167.7	11.4	0	0	0	1.7	0.4	0.4	0	367.7	0.5	1	2	1
1	1	1	escherichiacoli	0	0	0	1	0	6.5		1.006	3	15.7	3444.3	220.6	0	0	0.4	2.6	5.6	5.4	0.1	226.2	0.7	1	2	MS
1	1	1	escherichiacoli	0	0	0	0	0	7.5	4	1.005	3	406.4	2596.5	11.2	0	0	0	0.5	0.8	0.8	0	139.2	0.1	1	3	1
1	1	1	escherichiacoli	0	0	0	0	0	6.5	4	1.003	3	20.2	223.6	9.7	0	0.13	0.13	0.8	4.8	0	4.8	45.5	18.5	1	MS	2
1	1	1	escherichiacoli	0	0	0	0	0	7	4	1.012	3	619.7	890	8.1	0	0	0	3.2	0	0	0	389.1	0.5	1	2	1
1	1	1	escherichiacoli	0	0	0	0	0	7.5	4	1.01	3	188.5	2557.8	17.3	0	0	0	0.8	0	0	0	60.7	0.4	1	MS	1
1	1	1	escherichiacoli	0	0	0	0	0	7	4	1.003	3	2.8	273.1	10	0	0	0.13	2.3	3.7	0.8	2.8	68.9	0.1	1	MS	MS
1	1	1	escherichiacoli	0	0	0	0	0	7	1	1.009	2	29.4	285.4	7.5	0	0	0	1.4	2.6	1.3	1.3	89.1	0.2	1	MS	1
1	1	1	escherichiacoli	0	0	0	0	0	5.5	1	1.014	3	107.9	1088.6	5.3	0	0	0	0.8	0.4	0.2	0.1	106.3	0.7	1	3	1
1	1	1	escherichiacoli	0	0	0	0	0	6.5		1.02	2	56.6	528.2	6.5	0	0	0	10.6	0	0	0	309.7	1.1	1	2	1
1	1	1	escherichiacoli	0	0	0	0	0	6.5		1.006	3	17.5	873.1	9.3	0	0	0.13	1.6	0.1	0.1	0	74.7	0.1	1	MS	MS
1	1	1	escherichiacoli	0	0	0	0	0	7		1.012	3	380.5	1919.7	11.8	0	0	0	0.1	0	0	0	154.2	1.3	1	2	1
1	1	1	klebsiellapneumoniae	0	0	0	0	0	5.5		1.007	3	66.1	239.8	13.1	0	0	0	15.5	7.8	2	5.7	355.3	1.6	1	1	3
1	1	1	enterococcusfaeciu	0	0	0	0	0	6		1.02	3	26.3	684.6	47.2	0	0	0	2	0.8	0.7	0.1	84.8	0.2	1	MS	3
1	0	1	enterococcusfaecalis	0	0	0	0	0	5.5		1.016	3	20	2295.3	15.2	0	0.13	0.13	1	0	0	0	257.8	0.5	1	3	3
1	1	1	escherichiacoli	0	0	0	2	0	5.5		1.017	3	4.6	2149	181.1	0	0.68	0.81	10.8	5.3	4.8	0.4	319.8	2.3	1	1	MS
1	1	1	escherichiacoli	0	0	0	0	0	7	1	1.003	3	5.3	546.8	14.1	0	0	0.13	0.8	0.1	0.1	0	318.6	0.2	1	1	MS
1	0	1	escherichiacoli	4	0	0	0	0	7	1	1.025	0	4.3	46.4	0.7	0	0	0	2.9	2.5	0.1	2.3	3042	0.1	1	4	MS
1	1	1	enterococcusfaecalis	2	0	0	3	0	7	3	1.011	1	5.7	20	0	0	0.27	0	8.3	5.7	0.8	4.8	5089	36.5	1	1	MS
1	0	1	pseudomonasaeruginosa	0	0	0	2	0	6.5		1.019	1	3.1	87.1	1	0	0.27	0.4	1	2.5	0.7	1.7	26795.3	0.2	1	1	MS
1	0	1	acinetobacterbaumannii	0	0	0	1	0	6.5	3	1.018	2	22.3	111.7	2.3	0	0.54	0.4	1.1	15.2	0.7	14.5	1925.2	27	1	1	MS
1	1	1	staphylococcushaemolyticus	0	0	0	1	0	6.5	1	1.016	3	21.2	57.5	1.1	0	0.13	0.68	32.1	11.8	1.4	10.3	556.3	3.4	1	2	2
1	1	1	klebsiellapneumoniae	0	0	0	1	0	6	4	1.025	1	274	70.4	0.4	91.2	0	0	24.7	8.4	0.1	8.2	1754.5	2.6	1	2	3
1	1	1	klebsiellapneumoniae	0	0	0	1	0	5.5	0	1.021	3	3.1	147.8	2.3	0	4.62	0.4	20.1	12.2	1.3	10.9	1226.2	1.7	1	2	MS
1	1	1	enterococcusfaecalis	0	0	0	2	0	7	4	1.011	2	15239.5	102.7	0.8	0	0.9	0	58	9.3	0.2	9	1592.1	20.7	1	2	1
1	1	1	enterococcusfaecalis	0	0	0	1	0	6	4	1.02	0	33854.1	143.9	0.8	0	0	0	37.2	2.2	0	2.2	2264.1	84	1	2	1
1	1	1	staphylococcussaprophyticus	0	0	0	1	0	6.5	4	1.016	2	239.8	136.6	1	0	0	0	100.8	0.8	0	0.8	1892.5	118.8	1	2	MS
1	1	1	escherichiacoli	0	0	0	0	0	7	1	1.026	1	3.2	29.4	0	0	0	0.13	15.6	2.8	0.1	2.6	544.5	0.7	1	2	MS
1	1	1	escherichiacoli	0	0	0	0	0	7.5	0	1.007	3	0.9	69.9	1.1	0	0	0.81	9	1.6	0	1.6	538.8	0.5	1	1	MS
1	1	1	klebsiellapneumoniae	0	0	0	0	0	6		1.021	1	325.5	22.6	0	0	0.27	0	229.3	2.3	0.2	2	601.9	82.3	1	2	1
1	1	1	klebsiellapneumoniae	0	0	0	0	0	6	0	1.007	2	10.6	72.6	3.9	0	0	0.13	20.4	1.9	0.2	1.6	527.1	0.7	1	4	MS
1	1	1	escherichiacoli	0	0	0	0	0	6	4	1.021	1	928	105.3	0.7	0	0.13	0	39.3	13	0.5	12.4	2242.1	4.5	1	1	1
1	1	1	escherichiacoli	0	0	0	0	0	6.5	4	1.018	0	606.5	17.8	0	0	0	0	4.7	1.1	0.4	0.7	9550.7	0.4	1	1	1
1	1	1	escherichiacoli	0	0	0	0	0	5.5	3	1.019	1	44.5	73.8	0.8	0	0	0	48.7	4.5	0	4.5	1163	46.7	1	2	MS
1	1	1	escherichiacoli	0	0	0	0	0	6	1	1.023	1	13	98	0.5	0	0	0.27	54.7	5.3	0.1	5.1	1489.2	1.7	1	2	MS
1	1	1	escherichiacoli	0	0	0	0	0	7.5	1	1.017	3	11.1	10.5	0	0	0	0.81	41.5	5.1	0.2	4.8	4884.6	4.1	1	2	MS
1	1	1	escherichiacoli	0	0	0	0	0	7.5	0	1.025	1	47.9	41.4	0.8	0	0.13	0	81.8	6	0.1	5.9	5030.7	2.6	1	2	3
1	1	1	proteusmirabilis	0	0	0	0	0	6	0	1.012	2	6.5	123	0.4	0	0.13	0.13	104.2	19.8	1.7	18	4706.3	19.2	1	4	MS
1	1	1	escherichiacoli	0	0	0	0	0	5.5	0	1.02	0	8.3	21.3	0	0	0	0.27	234	8.2	1.1	7.1	1428.3	3.8	1	2	MS
1	1	1	klebsiellapneumoniae	0	0	0	0	0	6		1.012	1	31.4	39.5	0.5	0	0	0	31.2	4.4	0.5	3.8	12818.7	2.2	1	1	3
1	1	1	klebsiellapneumoniae	0	0	0	0	0	5.5		1.004	3	101.9	64.5	0.4	0	0.13	0	168.9	7.4	1.9	5.4	6371.2	50.4	1	4	MS
1	1	1	escherichiacoli	0	0	0	0	0	6.5	4	1.015	3	84.3	124	1.3	0	0	0	13	9.6	3.1	6.5	772.3	4	1	2	3
1	1	1	escherichiacoli	0	0	0	0	0	7	1	1.006	2	2.3	102.2	1.3	0	0	0.27	2.2	1.1	0	1.1	5213.6	0.1	1	1	MS
1	1	1	klebsiellapneumoniae	0	0	0	0	0	6.5	1	1.009	2	20.8	145.9	3.7	0	0	0.13	4.1	5.3	0.7	4.5	21399	2.2	1	1	3
1	1	1	escherichiacoli	0	0	0	0	0	8		1.016	3	11	32.2	1.3	0	0.13	0.81	67	3.4	0	3.4	2943.3	3.4	1	2	MS
1	1	1	streptococcusagalactiae	0	0	0	0	0	5.5	4	1.012	3	182.1	106.8	0.8	0	0	0	13.9	8.9	3.1	5.7	483	2.5	1	2	3
1	1	1	enterococcusfaecalis	0	0	0	0	0	5.5	4	1.022	2	78	48	1.9	0	0	0	43.9	2.8	0	2.8	701.3	1	1	2	3
1	1	1	staphylococcusaureus	0	0	0	0	0	5.5		1.031	3	91.7	102.3	2.9	363.1	0.27	0	92	7.8	0	7.8	704.8	259.7	1	2	3
1	1	1	enterococcusfaecalis	0	0	0	0	0	5.5	0	1.027	2	2.3	38.5	0.4	0	0.4	0.13	116.9	6.2	0.4	5.7	2841.7	2.6	1	2	MS
1	1	1	enterococcusfaecalis	0	0	0	0	0	6	0	1.005	0	13.2	20.5	0	0	0	0.27	38.6	1.6	0.1	1.4	1075.3	2.3	1	2	MS
1	1	1	staphylococcusaureus	0	0	0	0	0	7.5	0	1.019	2	14.9	34.9	1.1	0	0	0.27	20.8	3.2	0	3.2	1538.3	3.9	1	2	MS
1	1	1	enterococcusfaecalis	0	0	0	0	0	6.5		1.02	1	4.6	23.9	0	0	0	0.13	123.1	10.2	0.8	9.3	1448.2	35.3	1	2	MS
1	1	1	enterococcusfaecalis	0	0	0	0	0	6		1.017	0	18.6	184.9	0.5	0	2.72	2.17	64.5	2	1	1	26876.1	89.8	1	2	MS
1	1	1	enterococcusfaecalis	0	0	0	0	0	7		1.016	1	103.9	34.2	0.2	0	0.13	0	51.6	2.8	0	2.8	1710.3	2.3	1	2	1
1	1	1	enterococcusfaecalis	0	0	0	0	0	9		1.021	0	24.9	13.2	0	0	0.27	0	136.2	1.7	0	1.7	1614.2	2.3	1	2	2
1	1	1	enterococcusfaecalis	0	0	0	0	0	6.5	0	1.01	2	11.9	87.3	3.4	0	0.54	0.27	59.8	13.4	0.4	13	3984.7	4.2	1	2	MS
1	0	1	klebsiellapneumoniae	0	0	0	0	0	5	4	1.017	1	456.2	27.2	0	0	0	0	0.8	2.8	0	2.8	700	0.1	1	1	3
1	0	1	proteusmirabilis	0	0	0	0	0	6		1.015	2	63.7	25.1	0	0	0	0	0.5	0.8	0	0.8	17837.1	3.1	1	1	3
1	0	1	escherichiacoli	0	0	0	0	0	7		1.017	1	6.1	166.4	1.7	0	0.4	0.13	4.4	1.4	0	1.4	5016	1.4	1	1	MS
1	0	1	enterococcusfaecalis	0	0	0	0	0	6.5	0	1.018	0	2.3	75.3	1.1	0	0	0.13	0.7	0.8	0.1	0.7	11550.5	0.4	1	2	MS
1	1	1	escherichiacoli	0	0	0	2	0	5.5	0	1.006	1	1.9	23.2	0	0	0.4	0.27	0.7	1.1	0.5	0.5	7242.5	0.2	1	1	MS
1	1	1	acinetobacterbaumannii	0	0	0	0	0	5.5	3	1.021	3	33.9	34.5	0.7	0	0	0	14.8	4.4	0.1	4.3	834.2	2.6	1	2	2
1	1	1	klebsiellapneumoniae	0	0	0	0	0	5.5	0	1.019	0	30.1	26.7	0	0	0	0	346.2	19	2.2	16.7	3661.9	37.2	1	2	MS
1	1	1	escherichiacoli	0	0	0	0	0	5.5	0	1.028	3	52	99.4	1.1	205.5	0	0	102.1	19.6	2.2	17.4	4396.5	2.9	1	2	3
1	1	1	escherichiacoli	0	0	0	0	0	6	1	1.01	3	3.8	86.7	3.2	0	0	0.54	5.6	5.9	0.4	5.4	4870.7	1.1	1	1	MS
1	1	1	escherichiacoli	0	0	0	0	0	6.5	0	1.004	2	1	96.3	2	0	0	0.13	8.9	2.6	0.2	2.3	724.5	0.4	1	1	MS
1	1	1	escherichiacoli	0	0	0	0	0	7	0	1.007	2	4.2	43	2.8	0	0	0.27	6.6	3.1	0.2	2.8	95967.2	0.4	1	4	MS
1	1	1	escherichiacoli	0	0	0	0	0	5.5		1.022	2	3.1	45.2	1.3	0	0.54	0.4	32.8	5.7	1.1	4.5	788.8	1.4	1	1	MS
1	1	1	enterococcusfaecalis	0	0	0	0	0	6.5		1.017	3	31.1	182.1	0.4	14.2	0.27	0	27.6	11.3	1.3	10	660.4	1.3	1	2	3
1	1	1	enterococcusfaecalis	0	0	0	0	0	6.5	1	1.016	2	25.1	79.9	1.6	0	0.27	0	80.3	14	2.6	11.3	846.2	2.9	1	2	3
1	0	1	enterococcusfaecalis	0	0	0	2	0	6		1.015	1	21657.2	214.3	1.6	39.7	0.77	0.19	1	30.5	0.2	30.2	573.3	2.6	1	2	1
1	1	1	escherichiacoli	0	0	0	1	0	8	3	1.027	3	25	222.5	1.3	0	0.13	0.13	71.2	1	0	1	6942.3	75.2	1	4	MS
1	1	1	staphylococcusaureus	0	0	0	4	0	7	4	1.016	2	476	206.4	1.3	0	1.09	0.95	31.3	11.7	0.4	11.2	583.1	23	1	2	MS
1	1	1	staphylococcushaemolyticus	0	0	0	0	0	5.5	0	1.024	2	25.4	229.7	0.7	81	0.68	0.13	29.3	10	0.5	9.4	796	1.4	1	2	2
1	1	1	citrobacterkoseri	0	0	0	0	0	6	3	1.014	3	41.9	338.9	1.9	0	0	0.27	3.7	2.6	0.7	1.9	5075.1	0.5	1	1	3
1	1	1	escherichiacoli	0	0	0	0	0	6.5	0	1.014	3	28.9	357.4	2.6	0	0.13	0.27	50.9	12.7	1.7	10.9	1194.6	3.1	1	2	2
1	1	1	escherichiacoli	0	0	0	0	0	6.5		1.005	3	251.4	372.1	2.6	0	0.13	0.4	17	7.8	0.7	7.1	2076.9	1	1	2	1
1	0	1	pseudomonasaeruginosa	3	0	0	0	0	7	1	1.005	3	2.8	29.9	5.9	0	1.22	1.08	19.3	1.4	0	1.4	26902.6	3.8	1	1	MS
1	0	1	escherichiacoli	3	0	0	4	0	5.5		1.03	1	1829.7	923.6	49.4	8	1.22	3.13	6.9	1.4	0.7	0.7	27143.6	218.5	1	4	1
1	1	1	acinetobacterbaumannii	0	0	0	2	0	7.5	3	1.011	2	43.7	183.7	10.3	0	0.27	0.27	16.1	1.1	0.8	0.2	321462	75	1	4	MS
1	1	1	escherichiacoli	4	0	0	0	0	6	3	1.036	2	44.3	1013.2	21.9	0	0	0.13	40.2	1.6	0.5	1	1473.8	3.4	1	1	3
1	0	1	klebsiellaoxytoca	0	0	0	2	0	8	4	1.006	0	83471.5	129.5	5	10.8	0	0.67	0.2	1.4	0	1.4	5287.3	0.1	1	4	1
1	1	1	enterococcusfaecalis	0	0	0	1	0	8	4	1.012	2	6244.6	173.5	5.9	0	0.68	0.27	2.6	0	0	0	8361.6	789	1	2	1
1	1	1	escherichiacoli	0	0	0	0	0	6.5		1.013	3	29.2	158.1	4.1	0	0.4	0.13	0.2	6.6	0.1	6.5	12759.5	26.6	1	1	MS
1	0	1	escherichiacoli	0	0	0	0	0	6.5	1	1.012	3	9.9	605.4	11.2	0	0	0	0.1	0	0	0	175	0	1	1	MS
1	0	1	pseudomonasaeruginosa	0	0	0	0	0	6.5	0	1.006	3	0.4	493	13.7	0	0	0	0	7.1	0	7.1	170.6	0.1	1	1	MS
1	0	1	escherichiacoli	0	0	0	0	0	5.5	0	1.017	2	7.3	247.4	11.7	0	0	0	0.1	10.2	1.4	8.7	299.1	0.1	1	1	MS
1	1	1	escherichiacoli	0	0	0	0	0	5.5	1	1.012	3	4.9	444.4	32	0	0	0	3.7	25.2	5.3	19.8	118.5	0.4	1	3	MS
1	1	1	pseudomonasaeruginosa	0	0	0	0	0	7.5	1	1.004	3	1.2	275.9	12.4	0	0.54	0	0.8	10.8	1.9	8.9	215.4	0.2	1	1	MS
1	1	1	serratiamarcescens	0	0	0	0	0	6	1	1.003	3	3.4	782.3	37.7	0	0	0	0.1	0	0	0	28.2	0.7	1	MS	MS
1	1	1	escherichiacoli	0	0	0	0	0	5.5	1	1.005	3	2.3	264.5	13.3	0	0	0	9.5	8.7	1.9	6.8	122.9	0.2	1	3	MS
1	1	1	escherichiacoli	0	0	0	0	0	5.5	0	1.009	3	2	434.6	19.4	0	0	0	0.8	6.2	2	4.1	274	0.5	1	1	MS
1	1	1	escherichiacoli	0	0	0	0	0	5.5		1.012	3	13.4	418.9	56.5	0	0	0	10.2	15.6	4.8	10.8	281.6	1.3	1	2	MS
1	1	1	pseudomonasaeruginosa	0	0	0	0	0	6.5		1.011	3	13.6	4437.5	158.4	0	0	0	0.7	0.1	0.1	0	333.1	4.7	1	2	MS
1	1	1	escherichiacoli	0	0	0	0	0	7.5	0	1.01	3	15.5	213.9	4.8	0	0	0	1	10.6	2.2	8.4	112.1	1.7	1	3	MS
1	1	1	enterococcusfaecalis	0	0	0	0	0	5.5	0	1.005	2	1.2	314.1	16.9	0	0	0	0.4	6.9	1.9	5	373	0.1	1	2	MS
1	0	1	escherichiacoli	0	0	0	0	0	6.5		1.006	3	1.3	108.6	1.1	22.1	0	0	0.5	2.3	0	2.3	489.5	0	1	1	MS
1	0	1	escherichiacoli	0	0	0	0	0	7	0	1.006	3	0.5	135	3.2	0	0	0	0.1	2	0.1	1.9	1577.6	0.2	1	1	MS
1	0	1	klebsiellapneumoniae	0	0	0	0	0	6	0	1.005	2	0.4	52.9	1.3	0	0	0	2.3	3.1	0.1	2.9	8723.5	0.8	1	1	MS
1	1	1	escherichiacoli	0	0	0	2	0	6	0	1.016	2	1.3	187.6	1	0	0.13	0	1	2.5	0.7	1.7	8555.9	0	1	1	MS
1	1	1	klebsiellapneumoniae	0	0	0	2	0	6		1.012	2	2.3	130	3.5	0	0	0	1.1	5	0.2	4.7	85849.5	0.2	1	1	MS
1	1	1	escherichiacoli	0	0	0	0	0	5.5	4	1.015	2	6.8	67.9	0.7	0	0	0	18.6	3.1	0.2	2.8	674.4	1	1	2	MS
1	1	1	escherichiacoli	0	0	0	0	0	7.5	1	1.009	3	7.9	81.6	1.1	0	0	0	11.5	1.7	0	1.7	592.7	0.2	1	2	MS
1	1	1	escherichiacoli	0	0	0	0	0	7.5	0	1.012	0	14.2	10.3	0	0	0	0	17.7	2.3	0	2.3	468.7	1	1	2	MS
1	1	1	escherichiacoli	0	0	0	0	0	6.5	0	1.007	0	0.1	19.8	0	0	0	0	1.7	0.5	0	0.5	647.3	0	1	1	MS
1	1	1	escherichiacoli	0	0	0	0	0	6.5	0	1.01	1	1.3	41.6	0.2	0	0	0	75.2	3.7	0.7	2.9	509.4	1.4	1	4	MS
1	1	1	klebsiellapneumoniae	0	0	0	0	0	7	0	1.011	2	2	62.4	0.4	0	0	0	66.3	15.6	0.1	15.5	604.3	38.4	1	2	MS
1	1	1	escherichiacoli	0	0	0	0	0	6.5		1.005	3	1.9	40.6	0.1	0	0	0	30.3	2.2	0.1	2	457	1.3	1	2	MS
1	1	1	proteusmirabilis	0	0	0	0	0	5.5	3	1.029	1	17.5	115.1	0.1	0	0.4	0	29.3	7.8	1.4	6.3	888.3	1.1	1	1	MS
1	1	1	escherichiacoli	0	0	0	0	0	6.5	1	1.012	1	19.9	77.3	0.8	0	0	0	18.2	4.6	0.1	4.4	1691.5	1.4	1	1	MS
1	1	1	escherichiacoli	0	0	0	0	0	5.5	0	1.017	1	6.6	138.8	1.1	0	0	0	23	6.3	0.4	5.9	2910.5	1.9	1	4	MS
1	1	1	escherichiacoli	0	0	0	0	0	9	0	1.016	0	1.9	33.4	0.2	0	0	0	8.7	5.7	1.4	4.2	3507.8	1.4	1	1	MS
1	1	1	escherichiacoli	0	0	0	0	0	6	0	1.003	2	2.7	22.2	0	0	0	0	2.3	0.2	0	0.2	1707.7	0.1	1	1	MS
1	1	1	escherichiacoli	0	0	0	0	0	7.5	0	1.017	0	17.8	34.8	0.1	0	0.68	0	56.9	2.6	0	2.6	2113.7	1.1	1	1	MS
1	1	1	escherichiacoli	0	0	0	0	0	7.5	0	1.012	1	6.1	23	0	0	0	0	90.3	2.5	0.4	2	745.1	3.2	1	2	MS
1	1	1	escherichiacoli	0	0	0	0	0	7.5	0	1.024	1	5.5	39.1	0.4	0	0	0	17	4.4	0.4	4	1935	1.7	1	1	MS
1	1	1	escherichiacoli	0	0	0	0	0	6.5	0	1.007	1	1.3	69.1	1.1	0	0	0	0	1.1	0.1	1	3221.7	0	1	1	MS
1	1	1	klebsiellapneumoniae	0	0	0	0	0	7.5	0	1.013	0	10.2	24.5	0	0	0	0	6	0.1	0	0.1	6704.8	0.4	1	1	MS
1	1	1	escherichiacoli	0	0	0	0	0	7	0	1.015	0	19.5	72.7	0.1	0	0	0	4.1	3.4	0.5	2.8	1309.8	0.8	1	1	MS
1	1	1	escherichiacoli	0	0	0	0	0	6	0	1.004	0	4.8	16.3	0	0	0	0	10.6	0.7	0	0.7	922.1	1	1	1	MS
1	1	1	escherichiacoli	0	0	0	0	0	5.5	0	1.014	0	1.6	26.9	0	0	0.13	0	36.8	4.8	0.8	3.9	16751.5	1.7	1	1	MS
1	1	1	escherichiacoli	0	0	0	0	0	7	0	1.012	0	2.3	31.6	0.1	0	0	0	5.1	1.3	0.5	0.7	1006.3	0.4	1	1	MS
1	1	1	escherichiacoli	0	0	0	0	0	6.5	0	1.006	0	16.3	35.9	0.1	0	0	0	55.8	2.9	0.4	2.5	9666.2	2.8	1	1	MS
1	1	1	escherichiacoli	0	0	0	0	0	7.5	0	1.008	2	4.6	80.2	0	0	0	0	7.4	0.7	0	0.7	4487.6	0	1	1	MS
1	1	1	escherichiacoli	0	0	0	0	0	6	0	1.016	3	2.8	185.9	0.4	0	0	0	29	6.8	1.3	5.4	1733.4	3.9	1	4	MS
1	1	1	escherichiacoli	0	0	0	0	0	5.5	0	1.022	2	1.6	34.1	0	0	0	0	46.7	7.5	1.7	5.7	2471.8	1	1	2	MS
1	1	1	escherichiacoli	0	0	0	0	0	7		1.022	2	10.8	66.3	1	0	0.13	0	78.9	28.4	0.5	27.8	1254.2	29.9	1	2	MS
1	1	1	escherichiacoli	0	0	0	0	0	6		1.013	2	2.7	113.2	0.8	0	0.13	0	11.2	4.2	0.1	4.1	4606.8	1.3	1	1	MS
1	1	1	escherichiacoli	0	0	0	0	0	6		1.02	3	18.2	116.8	0.8	127.7	0.27	0	7.5	7.9	0.8	7.1	1594.4	2.9	1	1	MS
1	1	1	klebsiellapneumoniae	0	0	0	0	0	7.5		1.004	1	0.2	29.3	0	0	0	0	4.1	0.7	0.4	0.2	1698.2	0	1	1	MS
1	1	1	escherichiacoli	0	0	0	0	0	5.5		1.017	3	2.5	66.6	1	0	0	0	32.5	6.6	0.8	5.7	5608.5	2.5	1	1	MS
1	1	1	escherichiacoli	0	0	0	0	0	8.5		1.012	1	2	150.2	1.1	0	0	0	0.5	0.4	0	0.4	9473.4	0.2	1	1	MS
1	1	1	escherichiacoli	0	0	0	0	0	6.5		1.018	0	17.6	11.9	0	0	0.13	0	2.8	1.3	0.2	1	6054	0.5	1	1	MS
1	1	1	escherichiacoli	0	0	0	0	0	5.5	1	1.009	3	7.4	72.2	2.2	0	0	0	1.6	1.9	0	1.9	958.4	0.8	1	1	MS
1	1	1	escherichiacoli	0	0	0	0	0	7.5	0	1.019	2	9.5	173	3.2	0	0.13	0	114.8	2.8	0.1	2.6	4686.6	3.1	1	4	MS
1	1	1	proteusmirabilis	0	0	0	0	0	5.5	0	1.01	2	0.9	82.6	1.4	0	0	0	2.5	6	0.7	5.3	2664.1	0.4	1	1	MS
1	1	1	escherichiacoli	0	0	0	0	0	6		1.008	2	8.4	67.6	2.9	0	0.13	0	51.4	6.6	0.1	6.5	1672.2	2.3	1	4	MS
1	1	1	escherichiacoli	0	0	0	0	0	5.5		1.005	2	3.4	31	1.6	0	0	0	20.5	2.8	0.7	2	14583	1.1	1	1	MS
1	1	1	enterococcusfaecalis	0	0	0	0	0	7	1	1.013	3	3	19.8	0	0	0	0	28.6	4.8	0.2	4.5	554.7	1.7	1	2	MS
1	1	1	enterococcusfaecalis	0	0	0	0	0	7	1	1.017	1	16.2	37	0.1	0	0.13	0	43	2.9	0	2.9	462.3	1.3	1	2	MS
1	1	1	enterococcusfaecalis	0	0	0	0	0	6	0	1.027	1	22.7	17.3	0	0	0.95	0	37	4.8	0.2	4.5	486.2	1.4	1	2	3
1	1	1	streptococcusagalactiae	0	0	0	0	0	5.5	0	1.023	2	7.2	19.7	0	0	0	0	21.2	3.4	0.2	3.1	468.8	1.1	1	2	MS
1	1	1	streptococcusagalactiae	0	0	0	0	0	6		1.004	3	3.8	138.2	0.1	0	0	0	37.5	15.8	3.1	12.7	510.1	3.5	1	2	MS
1	1	1	streptococcusagalactiae	0	0	0	0	0	7	4	1.006	3	9.3	81.4	1.3	0	0	0	18.2	2.3	0	2.3	455.8	0.8	1	2	MS
1	1	1	enterococcusfaecalis	0	0	0	0	0	6.5	0	1.014	2	11.7	68.8	0.1	0	0	0	62	6	0.2	5.7	2109.5	3.8	1	2	MS
1	1	1	enterococcusfaecalis	0	0	0	0	0	6	0	1.026	2	10.8	83.9	0.4	0	0.13	0	53.1	2	0.2	1.7	2668.6	48.9	1	2	MS
1	1	1	streptococcusagalactiae	0	0	0	0	0	7.5	0	1.013	3	1.4	42	0.2	0	0	0	59	7.6	1	6.6	841.5	2	1	2	MS
1	1	1	enterococcusfaecalis	0	0	0	0	0	6	0	1.028	2	5.9	72.2	0.7	0	0.13	0	5.1	2.8	0.5	2.2	791.3	0.1	1	2	MS
1	1	1	enterococcusfaecalis	0	0	0	0	0	5.5	0	1.025	2	4.7	71.8	1	0	0	0	105.5	11.6	0	11.6	2089.9	3.2	1	2	MS
1	1	1	streptococcusagalactiae	0	0	0	0	0	5.5		1.017	0	5	11.8	0	0	0	0	61.7	1.4	0	1.4	836.4	1.6	1	2	MS
1	1	1	staphylococcusaureus	0	0	0	0	0	6		1.008	3	1.3	38.8	1.6	0	0	0	43	6.6	0.5	6	1062.9	0.8	1	2	MS
1	0	1	escherichiacoli	0	0	0	1	0	5.5		1.016	1	0.9	79	1.7	0	0.13	0	2.3	1.6	0.4	1.1	475.1	0.2	1	3	MS
1	0	1	klebsiellapneumoniae	0	0	0	0	0	6		1.005	1	1.3	31.3	1.1	0	0.13	0	0.2	0.2	0	0.2	74253.2	0	1	1	MS
1	1	1	enterobactercloacae	0	0	0	1	0	6.5	0	1.01	2	13.2	62	1.1	0	0.13	0	5.3	2.9	0.4	2.5	1839.5	1.3	1	1	MS
1	1	1	acinetobacterbaumannii	0	0	0	0	0	6		1.019	2	10.1	25.8	0	11.4	0.27	0	14	8.6	1.1	7.4	562.4	2.2	1	2	MS
1	1	1	escherichiacoli	0	0	0	0	0	6	0	1.006	1	0.5	48.7	1.6	0	0	0	0	0.7	0	0.7	473.1	0.1	1	1	MS
1	1	1	escherichiacoli	0	0	0	0	0	5.5	0	1.009	0	1.2	13.3	0	0	0	0	1.1	0.2	0	0.2	14082.3	0.2	1	1	MS
1	1	1	escherichiacoli	0	0	0	0	0	7	0	1.011	2	18.9	94.7	1	141.5	0.13	0	1.4	0.2	0	0.2	4121.7	62.1	1	1	MS
1	1	1	klebsiellapneumoniae	0	0	0	0	0	7	0	1.01	2	2.5	46.5	1	0	0	0	1.9	1.1	0.1	1	5607	0.1	1	1	MS
1	1	1	escherichiacoli	0	0	0	0	0	6.5	0	1.009	0	2.1	14.5	0	0	0	0	4.4	0.7	0	0.7	11584.4	0.1	1	1	MS
1	1	1	escherichiacoli	0	0	0	0	0	7.5	0	1.01	0	5.4	85.5	0.7	0	0	0	1.6	3.8	0.2	3.5	10000.2	0.4	1	1	MS
1	1	1	escherichiacoli	0	0	0	0	0	5.5	0	1.021	0	1.2	23.5	0	0	0	0	2.9	1.4	0	1.4	4888.1	0.1	1	1	MS
1	1	1	escherichiacoli	0	0	0	0	0	7	0	1.006	3	3.5	47.6	1.7	0	0.13	0	0.1	2.5	0	2.5	22730.7	0.5	1	1	MS
1	1	1	escherichiacoli	0	0	0	0	0	6		1.02	2	5.7	170.1	1.3	0	0	0	1.7	2.8	0	2.8	57745.7	0.7	1	1	MS
1	1	1	escherichiacoli	0	0	0	1	0	7	4	1.006	3	404.4	206.7	2.5	0	0	0	41.8	9.7	1.3	8.4	3745.8	4	1	4	2
1	1	1	enterococcusfaecalis	0	0	0	1	0	7	4	1.02	3	487.4	832.2	1.1	0	0.4	0	40.8	0.5	0.1	0.4	1177.1	1.6	1	2	1
1	1	1	enterococcusfaecalis	0	0	0	1	0	7		1.015	3	2662.3	456.6	2	0	0.27	0	14.2	9	0.4	8.5	4954.2	2	1	3	1
1	1	1	enterococcusfaecalis	0	0	0	1	0	6.5		1.009	3	119.4	358.8	2	13.3	0	0	360	35.4	3.2	32.2	1287	36.6	1	2	1
1	1	1	escherichiacoli	0	0	0	0	0	7.5	3	1.013	2	133	364	1.4	0	0	0	6.3	4.7	0.4	4.2	514.3	2.6	1	4	3
1	1	1	escherichiacoli	0	0	0	0	0	7.5		1.013	2	70	490.4	2.6	0	0	0	2.3	3.4	0.2	3.1	472	0.7	1	1	1
1	1	1	escherichiacoli	0	0	0	0	0	6	3	1.013	2	45.7	212.9	0.2	0	0.13	0	8.2	4.7	1.1	3.5	735.2	1.3	1	1	3
1	1	1	proteusmirabilis	0	0	0	0	0	5.5	4	1.013	2	123.3	294	2.5	0	0	0	5.1	2.6	0.2	2.3	2081.8	0.8	1	1	1
1	1	1	escherichiacoli	0	0	0	0	0	6.5	1	1.009	3	17.9	201.6	1.9	0	0.13	0.13	19.8	4.4	0.1	4.2	1525.3	1.1	1	4	MS
1	1	1	klebsiellapneumoniae	0	0	0	0	0	5.5	1	1.026	2	24.9	204.8	1.3	0	0.13	0	10.8	3.4	0.7	2.6	1087	2.6	1	2	2
1	1	1	proteusmirabilis	0	0	0	0	0	7	0	1.027	3	12.1	755.9	2.5	0	0.13	0.13	6.2	0.4	0	0.4	1505.5	1.1	1	2	MS
1	1	1	escherichiacoli	0	0	0	0	0	7.5		1.016	2	3.9	290.3	2.8	0	0.13	0.13	22.9	9.3	1.4	7.8	7793.3	37.9	1	1	MS
1	1	1	staphylococcussaprophyticus	0	0	0	0	0	6	1	1.014	2	39.3	446.4	1.9	0	0.27	0	3.5	8.7	1.3	7.4	551.6	1.4	1	2	1
1	1	1	enterococcusfaecalis	0	0	0	0	0	6.5	1	1.05	2	24.2	374	3.4	0	0	0	57.8	2.9	1.1	1.7	928.1	136.8	1	1	MS
1	1	1	enterococcusfaecalis	0	0	0	0	0	6.5	0	1.025	3	7	447.1	3.8	0	0.27	1.36	190.8	17.7	0.8	16.8	12715.1	32.2	1	2	MS
1	1	1	escherichiacoli	0	0	0	3	0	6.5	4	1.015	1	46716	257.4	1	0	0	0	20.4	1.1	0.2	0.8	751.7	90.5	1	2	1
1	1	1	proteusmirabilis	0	0	0	0	0	5.5	1	1.011	3	4	564.8	2.5	0	0.13	0.13	1.3	0.4	0	0.4	3786.3	2.2	1	1	MS
1	1	1	escherichiacoli	0	0	0	0	0	7.5		1.005	3	37.1	576.4	1.6	0	0	0	1.1	0.1	0	0.1	7212.7	0.2	1	1	3
1	0	1	escherichiacoli	2	0	0	1	0	6		1.017	3	6.5	7402.6	359.5	0	0.68	1.76	4.2	2.3	2	0.2	12656.6	0.7	1	1	MS
1	1	1	proteusmirabilis	0	0	0	2	0	6	1	1.004	3	9.6	170.4	6.5	0	0.54	0.13	2.8	14	1.7	12.2	459.1	0.4	1	1	MS
1	1	1	klebsiellapneumoniae	3	0	0	1	0	5		1.012	3	19.7	33588.2	6071.5	0	0.65	1.31	29.3	57	35.8	21.1	24176.3	22553.3	1	2	MS
1	1	1	escherichiacoli	0	0	0	0	0	6	3	1.006	1	46.4	52.6	4.8	0	0	0	2.3	3.7	2	1.6	1702.3	0.5	1	1	3
1	1	1	escherichiacoli	0	0	0	0	0	5.5	1	1.016	1	5.1	45.7	5.3	0	0.13	0.95	4.7	1.7	0.4	1.3	5092.4	0	1	1	MS
1	1	1	citrobacterfreundii	0	0	0	0	0	7.5	1	1.018	2	251.6	127	4.4	100.6	0	0	661.8	26.3	0	26.3	10534.7	297.7	1	2	MS
1	1	1	escherichiacoli	0	0	0	0	0	5.5		1.004	3	6.6	147.8	4.6	0	0	0.13	75.4	9.3	2.6	6.6	2140.8	25	1	4	MS
1	0	1	escherichiacoli	3	0	0	2	0	8.5	4	1.022	0	81345.2	1795.8	10.6	0	0.67	0	0.8	0.1	0	0.1	2619.7	0.8	1	1	1
1	0	1	escherichiacoli	0	0	0	0	0	7	3	1.005	2	3.1	141.1	6.3	0	0	0.4	5.3	0.1	0.1	0	25887	53.8	1	1	MS
1	0	1	pseudomonasaeruginosa	4	0	0	0	0	7	1	1.031	3	16.6	241	15.1	0	0	0.13	2	6.5	0.2	6.2	6152	3.1	1	1	MS
1	0	1	escherichiacoli	3	0	0	0	0	5.5		1.011	3	8.1	1866.3	161.1	0	0	0.13	0.7	4.1	3.9	0.1	75544.6	0.5	1	1	MS
1	1	1	escherichiacoli	4	0	0	2	0	7.5	3	1.012	3	39.7	4022.4	56.7	0	0	0	1.1	0.2	0.2	0	259493	145.5	1	1	3
1	1	1	escherichiacoli	0	0	0	1	0	5.5		1.029	3	23.9	150	6.3	7.7	1.52	2.09	41.8	5.1	0.2	4.8	14750.8	58.1	1	1	MS
1	1	1	escherichiacoli	0	0	0	0	0	5	0	1.008	2	1.2	166.4	13.3	0	0.27	0.27	17	3.4	0.5	2.8	1436.4	1.4	1	1	MS
1	0	1	klebsiellapneumoniae	0	0	0	2	0	6	4	1.022	2	18089.8	637.5	13.8	0	0.33	0.16	3.2	4.4	2	2.3	683.2	59	1	2	1
1	0	1	escherichiacoli	0	0	0	2	0	6		1.015	3	1193.9	1043.3	18.9	41.2	0.54	0.68	1.4	0.5	0.1	0.4	652.2	3.1	1	2	1
1	0	1	pseudomonasaeruginosa	0	0	0	2	0	6		1.014	3	11197.3	417.8	4.5	0	0.27	0.4	2.5	34.6	1.3	33.3	693.1	2.9	1	2	1
1	0	1	escherichiacoli	0	0	0	2	0	5.5	4	1.019	3	84.9	10238.6	892.7	0	1.69	0.42	19.2	63.6	38	25.6	1557	158.2	1	4	3
1	0	1	escherichiacoli	0	0	0	3	0	6	4	1.015	3	11010.3	6896.4	266.4	0	0.23	0.23	2.5	0.7	0.4	0.2	3915	4.7	1	4	1
1	0	1	klebsiellapneumoniae	0	0	0	1	0	6	4	1.009	3	255.4	3858.1	210.2	0	0	3.4	6.9	2.5	1.9	0.5	1034.5	1.3	1	4	3
1	0	1	pseudomonasaeruginosa	0	0	0	3	0	6.5	4	1.01	3	151.6	980.9	53.4	0	0.27	0.4	1.3	0.1	0.1	0	211246	0	1	1	1
1	0	1	pseudomonasaeruginosa	0	0	0	2	0	5.5	4	1.02	3	635.2	679.2	18.3	8.1	1.9	0.81	5	2.3	1.7	0.5	34242.2	3.2	1	4	1
1	0	1	pseudomonasaeruginosa	0	0	0	2	0	7	4	1.013	3	7012.7	6866.9	78.9	0	0.54	0.54	0.5	0.8	0.7	0.1	1011.1	116.6	1	2	1
1	0	1	pseudomonasaeruginosa	0	0	0	2	0	8.5	4	1.017	3	284.4	820.9	19.2	188.7	5.71	16.06	6.6	1.4	0.5	0.8	72690.2	2.6	1	4	1
1	0	1	pseudomonasaeruginosa	0	0	0	2	0	5.5	4	1.014	3	158.5	16098	1007	0	0.73	0.73	3.4	15.3	14.3	1	930.5	59.8	1	2	1
1	0	1	pseudomonasfluorescens	0	0	0	2	0	6.5	3	1.007	3	66.6	6055.7	1377.1	0	0	15.14	78.9	47.9	31.3	16.6	6635	6108.1	1	1	MS
1	0	1	morganellamorganii	0	0	0	4	0	8.5	1	1.025	2	270.3	966.3	94.7	510.4	4.24	38.74	12.4	11.1	2.9	8.1	66354.4	2.2	1	4	1
1	0	1	escherichiacoli	0	0	0	1	0	6.5	1	1.012	3	35.6	2279.8	106.4	0	1.09	6.69	11.5	2.2	1	1.1	10584.8	1.9	1	1	1
1	0	1	pseudomonasaeruginosa	0	0	0	2	0	7		1.02	3	59	2674.6	37.9	0	0.27	0.54	2.9	0.4	0.4	0	1546.4	0.4	1	1	1
1	0	1	enterococcusfaecalis	0	0	0	1	0	6.5	3	1.008	3	34.3	205	7.6	0	0	0.13	1	5.3	0.2	5	1685.6	0.2	1	2	3
1	0	1	klebsiellapneumoniae	0	0	0	0	0	7.5	4	1.013	3	3793.5	2622	111.4	0	0	2.32	5.6	1.6	1	0.5	10832.9	1938.5	1	1	1
1	0	1	escherichiacoli	0	0	0	0	0	6		1.014	3	76.6	660.4	16.7	0	0	0.13	0.1	0.2	0.1	0.1	55394.7	0.4	1	1	1
1	1	1	escherichiacoli	0	0	0	1	0	7.5	4	1.004	3	36.7	2813	92.8	0	0.13	2.04	2.8	0.5	0.2	0.2	617.1	1	1	4	1
1	1	1	escherichiacoli	0	0	0	2	0	6	4	1.014	2	5948.7	2459.3	127.2	0	0	0.27	10.2	10.5	7.8	2.6	4181.1	105.5	1	1	1
1	1	1	escherichiacoli	0	0	0	1	0	7	4	1.004	3	81.1	864.8	33.3	0	0.13	1.9	6.2	0.7	0.2	0.4	2600.7	0.4	1	1	2
1	1	1	escherichiacoli	0	0	0	1	0	7.5	4	1.005	3	216.6	1780.1	92.5	0	0	1.76	6.9	0.2	0.1	0.1	3798.9	0.7	1	1	1
1	1	1	escherichiacoli	0	0	0	2	0	8	4	1.014	3	10122.5	3993.4	25	0	0.13	0.13	1.3	0.2	0.1	0.1	724.7	1	1	1	1
1	1	1	escherichiacoli	0	0	0	2	0	6.5	4	1.017	3	5377.1	2636.7	224	0	0.13	0.27	1.4	0.7	0.1	0.5	940	0.4	1	1	1
1	1	1	escherichiacoli	0	0	0	1	0	6	4	1.008	3	111.5	1406.6	26.3	0	0	0.68	16.7	1.4	0.4	1	29857.2	118.1	1	1	MS
1	1	1	escherichiacoli	0	0	0	1	0	5.5	4	1.007	3	2560.4	363.9	20.5	0	0	0.27	24.5	20.7	3.5	17.1	1174.8	3.1	1	2	1
1	1	1	escherichiacoli	0	0	0	2	0	7.5	4	1.01	3	5093.3	4955.7	528.6	0	3.65	48.33	33.8	12.6	6	6.5	302967	276.3	1	4	1
1	1	1	citrobacterkoseri	0	0	0	2	0	7	4	1.017	3	1759.1	13221.4	182.5	0	0	0.13	10.6	0.5	0.2	0.2	1526.6	492.7	1	1	1
1	1	1	escherichiacoli	0	0	0	1	0	6	4	1.022	3	309.6	1540.7	10.2	0	0	0.27	4.1	0.2	0	0.2	1567.7	1.7	1	4	1
1	1	1	escherichiacoli	0	0	0	3	0	6.5	4	1.014	3	9843.6	7018.1	78.8	0	0.77	0.15	1.9	1.4	1	0.4	4011.4	1.7	1	4	1
1	1	1	klebsiellapneumoniae	0	0	0	3	0	7	4	1.014	3	2494.9	27731.3	4529.7	0	3.67	43.39	189.5	173.8	99.4	74.4	91411.3	16638.7	1	4	1
1	1	1	escherichiacoli	0	0	0	1	0	7	3	1.02	3	44.3	2059.3	63.6	0	0.27	0.4	30.3	0.8	0	0.8	423631	55.3	1	4	MS
1	1	1	escherichiacoli	0	0	0	1	0	7	3	1.01	3	84.2	1276.7	17.3	0	0.27	0.68	8	1.4	1.3	0.1	795.3	3.1	1	1	1
1	1	1	escherichiacoli	0	0	0	1	0	6	1	1.021	3	275.5	1523.1	21	0	0	0.68	1.7	0.1	0	0.1	993.6	2.5	1	1	1
1	1	1	proteusmirabilis	0	0	0	2	0	6		1.019	3	111	1432.7	43.2	0	2.85	2.31	235.1	4.2	1.9	2.3	6182.7	93.5	1	2	1
1	1	1	escherichiacoli	0	0	0	3	0	6		1.014	2	67591.3	1588.7	5	0	0	0.54	6.3	0.1	0	0.1	805.1	1.3	1	2	1
1	1	1	escherichiacoli	0	0	0	2	0	5.5		1.014	3	91.4	698.3	82.8	0	0.95	0.54	14.8	2.3	1.3	1	98881.7	1.6	1	1	3
1	1	1	escherichiacoli	0	0	0	2	0	6		1.022	3	8106.7	7434.1	163	0	0.15	0.15	41.4	5.4	2.6	2.8	2137.8	342.7	1	4	1
1	1	1	escherichiacoli	0	0	0	2	0	6		1.008	3	625	1917.3	27.6	0	0	0.54	6.2	0	0	0	2326.1	0.4	1	2	3
1	1	1	escherichiacoli	0	0	0	3	0	7.5		1.023	3	2225.9	7048.7	52.5	31.4	1.22	0.27	27.9	1.9	1	0.8	3236.9	813.5	1	4	1
1	1	1	escherichiacoli	0	0	0	1	0	5.5		1.009	3	6586.9	1113	57	0	0	0.13	8.5	1.3	1.1	0.1	745.8	4.7	1	4	1
1	1	1	citrobacterfreundii	0	0	0	1	0	6		1.011	3	34.7	4289.9	89.5	0	0.13	0.27	12.4	1.7	0.4	1.3	4038.7	122.4	1	4	3
1	1	1	klebsiellapneumoniae	0	0	0	4	0	7		1.018	3	47.5	1052.6	49.1	0	2.31	18.1	79.5	1.3	0.7	0.5	51861.4	722.7	1	4	1
1	1	1	enterococcusfaecalis	0	0	0	2	0	7	4	1.015	3	610.2	772.3	9.7	0	0.4	0.27	3.4	0.2	0	0.2	478	49.3	1	1	1
1	1	1	enterococcusfaecalis	0	0	0	1	0	8		1.02	3	603.6	3317.5	70.5	0	0.13	0.27	24.6	1.3	0.8	0.4	686.4	61.7	1	2	1
1	1	1	enterococcusfaecalis	0	0	0	1	0	6.5		1.017	3	1520	975.4	5	0	0	0.81	18.4	0.2	0	0.2	484.1	2.6	1	2	1
1	1	1	staphylococcussaprophyticus	0	0	0	2	0	7.5	4	1.018	3	8477.1	14572.6	268.5	0	0.5	0.5	14.3	2.2	1.6	0.5	11161.5	3090.6	1	2	1
1	1	1	staphylococcussaprophyticus	0	0	0	1	0	6.5	1	1.017	3	57.4	1035.7	11.1	0	0.4	0.13	41.3	1.3	0.5	0.7	3523.3	66.3	1	2	MS
1	1	1	staphylococcussaprophyticus	0	0	0	1	0	6.5		1.015	3	72.4	1176.5	16.8	0	0.4	0.4	99.2	10.6	4.8	5.7	11613.6	144.3	1	2	1
1	1	1	enterococcusfaecalis	0	0	0	1	0	5.5		1.016	3	99.1	277.3	4.4	0	0.13	0.13	31.8	14.5	0.7	13.7	1339.5	2.8	1	2	1
1	1	1	escherichiacoli	0	0	0	0	0	7.5	1	1.016	3	30.9	508.9	9.6	0	0.13	0.27	22.5	0.8	0.1	0.7	511.9	1.4	1	2	1
1	1	1	escherichiacoli	0	0	0	0	0	5.5		1.014	3	37.3	864.7	81.8	0	0.13	0.13	2.5	1.9	1.6	0.2	669.7	1.4	1	1	3
1	1	1	escherichiacoli	0	0	0	0	0	5.5		1.014	3	33.4	564.8	5	0	0	0.13	41.2	1.3	0.7	0.5	621.1	1.6	1	2	3
1	1	1	escherichiacoli	0	0	0	0	0	7.5	4	1.015	3	5320.3	795.4	15.9	0	0.4	2.04	142.1	7.2	0.2	6.9	4287.7	66.6	1	4	1
1	1	1	escherichiacoli	0	0	0	0	0	6	4	1.018	2	948.4	796.5	7.1	0	0.27	0.27	3.2	0	0	0	3609.7	0.4	1	1	1
1	1	1	escherichiacoli	0	0	0	0	0	7	4	1.014	3	209.4	1200.8	29.6	0	0	0.27	4.7	0.5	0.4	0.1	19249.5	62.6	1	1	1
1	1	1	escherichiacoli	0	0	0	0	0	7.5	4	1.008	3	317.9	2508.6	122.7	0	0	0.13	7.2	1	0.8	0.1	5990.9	1.1	1	1	1
1	1	1	escherichiacoli	0	0	0	0	0	5.5	4	1.014	3	877.6	3014	54.9	0	0	0.13	4.1	2.2	0.5	1.6	1504.4	1.1	1	2	1
1	1	1	escherichiacoli	0	0	0	0	0	6	4	1.009	3	40.1	555.4	11.8	0	0	0.13	49.3	1.1	0.4	0.7	41761.2	92.1	1	4	MS
1	1	1	enterobacteraerogenes	0	0	0	0	0	5.5	3	1.02	3	230.5	923.6	5.9	0	0	0.13	8.4	0.5	0.2	0.2	4776.5	0.7	1	1	3
1	1	1	escherichiacoli	0	0	0	0	0	6	3	1.021	3	246.1	357	5	0	0.13	0.27	5.4	21.5	2.6	18.8	9538.1	43.7	1	1	MS
1	1	1	escherichiacoli	0	0	0	0	0	5.5	3	1.014	3	44.1	2235.8	142.8	0	0.81	0.95	8.3	3.1	2.2	0.8	18148.7	107.1	1	1	MS
1	1	1	escherichiacoli	0	0	0	0	0	5.5	3	1.018	3	73.1	818.7	28.7	0	0.27	0.13	15.3	10.5	4.2	6.2	6481.7	1.1	1	1	3
1	1	1	escherichiacoli	0	0	0	0	0	6	1	1.012	3	29.9	2074.3	48.5	0	0.13	0.81	9.6	0	0	0	1285.6	0.5	1	4	3
1	1	1	escherichiacoli	0	0	0	0	0	6	1	1.015	3	76.9	816.9	48.5	0	0.4	0.4	16.8	1.6	1.3	0.2	2798.4	100.6	1	1	1
1	1	1	escherichiacoli	0	0	0	0	0	5.5		1.014	3	61.4	1656.3	44.4	0	0	0.27	3.4	0.1	0.1	0	2987.7	1	1	1	1
1	1	1	escherichiacoli	0	0	0	0	0	6		1.012	3	74.4	3182.7	43.6	0	0	0.13	17.3	0.2	0.1	0.1	2415	1.6	1	1	1
1	1	1	escherichiacoli	0	0	0	0	0	6.5		1.008	3	32.4	589.3	6.6	25.8	0.4	0.54	18.9	0.4	0.1	0.2	22593.1	0.7	1	1	2
1	0	1	providenciarettgeri	0	0	0	3	0	8	4	1.014	2	9967.8	23677.1	1865.8	0	0	2.02	99	91.4	35.4	55.9	69736	12923.4	1	4	1
1	0	1	acinetobacterbaumannii	0	0	0	2	0	5.5	4	1.012	3	48.4	14895.7	1362.4	0	0.15	2.4	11.2	13.1	11.5	1.6	12454.3	2.5	1	1	1
1	0	1	pseudomonasaeruginosa	0	0	0	2	0	7	4	1.008	3	57	1253.5	46.1	0	0.13	0.68	10.9	0.4	0.1	0.2	34393.7	1.9	1	1	1
1	0	1	escherichiacoli	0	0	0	3	0	5.5	4	1.016	3	1601.5	1484.7	76.6	0	0.81	3.68	22.4	1.3	0.2	1	22461.2	1063.2	1	4	MS
1	0	1	escherichiacoli	0	0	0	1	0	7	4	1.013	3	134.5	1999	168	0	0.68	3.13	3.1	0.8	0.5	0.2	39420.5	104.2	1	4	1
1	0	1	klebsiellapneumoniae	0	0	0	2	0	7.5	4	1.015	3	1773.9	544	22.6	42.6	1.63	11.02	11.2	0.2	0	0.2	31309.7	121.7	1	4	1
1	0	1	klebsiellapneumoniae	0	0	0	2	0	7.5	4	1.017	3	14478.5	5268.9	141.9	0	0.45	3.6	7.2	0.5	0.1	0.4	95460.6	1023.9	1	4	1
1	0	1	escherichiacoli	0	0	0	1	0	6	3	1.007	3	26	8749.8	570.9	0	0.13	5.73	10.2	8.1	7.4	0.7	90622.5	80.6	1	1	1
1	0	1	escherichiacoli	0	0	0	1	0	7.5		1.007	3	51.4	201.8	4.5	0	0.13	0.54	0.4	0	0	0	21722.2	1187.2	1	1	MS
1	0	1	escherichiacoli	0	0	0	1	0	7.5		1.015	3	80.8	738.8	67.8	6.2	0.54	4.49	25	0.1	0.1	0	10894.8	0.2	1	1	1
1	0	1	klebsiellapneumoniae	0	0	0	2	0	6		1.023	3	205.4	575.5	12.8	0	18.78	1.49	1.7	0.1	0	0.1	85093.3	126.4	1	4	1
1	0	1	klebsiellapneumoniae	0	0	0	3	0	7		1.016	2	2412.6	6102.7	889.7	0	0	1.17	65.3	63.6	27.5	36	299986	2901.8	1	4	1
1	0	1	streptococcusagalactiae	0	0	0	3	0	5.5	4	1.026	2	1086.8	705.7	6	0	0.95	0.54	7.4	3.8	0.5	3.2	900	4.1	1	2	1
1	0	1	enterococcusfaecalis	0	0	0	2	0	6		1.015	3	10558	5607.3	146.6	0	0	1.31	6.6	3.1	1.9	1.1	5588.9	121.1	1	2	1
1	0	1	escherichiacoli	0	0	0	0	0	7.5	3	1.01	3	49	2126.2	104	0	0.68	8.03	7.9	1	0.5	0.4	99706	1.4	1	4	1
1	1	1	escherichiacoli	0	0	0	1	0	5	4	1.017	3	223.5	3961.5	89.4	0	0.13	0.13	27	1.9	0.8	1	128505	1.3	1	4	1
1	1	1	escherichiacoli	0	0	0	1	0	6	4	1.023	3	7921.8	637.2	21.6	44.3	0.81	0.13	16.4	1.3	0.8	0.4	3726.6	60.4	1	1	1
1	1	1	escherichiacoli	0	0	0	3	0	6	4	1.016	3	1577.5	7208.3	164.4	0	0.4	0.13	10.8	1.7	0.8	0.8	995.5	35.6	1	2	1
1	1	1	escherichiacoli	0	0	0	3	0	6	4	1.016	3	57.5	11951.5	669.4	49.4	2.69	3.18	48.5	16.6	11.4	5.1	53106.2	659.4	1	2	MS
1	1	1	escherichiacoli	0	0	0	1	0	6	4	1.006	3	87.1	6553.6	387	0	0.58	2.05	2.3	1	1	0	3387.6	38.4	1	1	MS
1	1	1	pseudomonasaeruginosa	0	0	0	1	0	7	4	1.011	3	966	2804.6	64.2	0	0.68	2.04	5.1	0.1	0	0.1	41473.7	26.5	1	4	1
1	1	1	elizabethkingiameningoseptica	0	0	0	3	0	5.5	4	1.009	3	313.2	1125.2	159.1	0	0.68	1.9	18.6	4.8	2.5	2.3	34187	130.6	1	4	MS
1	1	1	acinetobacterbaumannii	0	0	0	2	0	7		1.01	3	37334.1	354.5	15.4	0	0.38	0.76	45.1	0	0	0	64846.2	5845.3	1	4	1
1	1	1	pseudomonasaeruginosa	0	0	0	2	0	6.5		1.016	3	489	312.3	13	0	2.86	4.23	5.3	0.4	0.1	0.2	13394	61.6	1	1	1
1	1	1	escherichiacoli	0	0	0	1	0	7.5		1.012	3	29.6	9675.6	83.1	0	0.13	0.27	1	0.7	0.4	0.2	84274.2	640.6	1	3	1
1	1	1	escherichiacoli	0	0	0	2	0	6		1.015	3	24581.3	7822.8	369.7	37.9	0.31	0.31	50.1	6.2	2.9	3.2	2196.5	433.1	1	2	1
1	1	1	escherichiacoli	0	0	0	2	0	6		1.011	3	138.5	11015.9	596.3	0	0	0.54	3.4	5.4	4.6	0.8	45026.7	3.8	1	4	1
1	1	1	enterococcusfaecalis	0	0	0	1	0	5.5	4	1.014	3	2239.8	1215.4	18.4	0	0.27	0.13	53.7	2.2	0.8	1.3	685.4	50.1	1	2	1
1	1	1	enterococcusfaecalis	0	0	0	2	0	7.5	1	1.016	3	48.6	3420.1	122.6	0	0.95	1.9	10.2	0.4	0.2	0.1	30236.7	182.4	1	1	1
1	1	1	escherichiacoli	0	0	0	0	0	5.5		1.011	3	361.8	2591.6	154.1	0	0	0.4	8.1	10.8	9.5	1.3	1485	3.1	1	1	1
1	0	1	escherichiacoli	0	0	0	0	0	7.5	1	1.022	2	15.6	351.3	3.7	0	0	0	0.1	1.6	0.1	1.4	2162.2	0.5	1	1	MS
1	1	1	escherichiacoli	0	0	0	3	0	6.5	1	1.011	2	16.3	214.8	3.9	0	0.13	0	0.4	2.8	0.4	2.3	7807.3	0.2	1	1	MS
1	1	1	escherichiacoli	0	0	0	0	0	7.5	1	1.018	1	19.3	287.2	1	0	0	0	10	2.5	0	2.5	537.3	0.5	1	1	MS
1	1	1	escherichiacoli	0	0	0	0	0	6.5	0	1.021	3	17.5	214.1	1.1	0	0.68	0	60.7	14.8	1.4	13.3	3673.9	2.6	1	4	MS
1	1	1	escherichiacoli	0	0	0	0	0	7.5	0	1.007	2	5.8	528.3	1.6	0	0	0	0.5	0	0	0	13871.1	0.5	1	1	MS
1	1	1	burkholderiacepaciacomplex	0	0	0	0	0	6.5	0	1.005	3	4.2	274.9	2.9	0	0	0	1.3	3.7	0.4	3.2	1615.2	0.1	1	2	MS
1	1	1	enterococcusfaecalis	0	0	0	0	0	5.5	0	1.024	3	2.4	232.5	1.1	0	0.13	0	60.1	13.8	1	12.7	834.2	3.1	1	2	MS
1	1	1	enterococcusfaecalis	0	0	0	0	0	7.5	1	1.015	2	23.7	278.3	1.9	0	0.13	0	8.9	5.4	0.7	4.7	10563.3	0.5	1	4	2
1	1	1	enterococcusfaecalis	0	0	0	0	0	6.5	0	1.007	3	0.5	435.9	3.8	0	0	0	0	2.8	0.1	2.6	3701	0.1	1	2	MS
1	1	1	escherichiacoli	0	0	0	1	0	6.5		1.015	1	5.3	315.6	2.5	0	0	0	17.2	11.5	2.5	9	3777.4	0.4	1	1	MS
1	1	1	escherichiacoli	0	0	0	0	0	7.5	3	1.004	2	12.3	209	1.1	0	0	0	0.1	1.1	0	1.1	472.9	0.1	1	1	MS
1	1	1	escherichiacoli	0	0	0	0	0	5.5		1.019	2	5.9	353.5	1.3	0	0	0	0.2	3.8	0.7	3.1	13421.8	0	1	1	MS
1	1	1	streptococcusagalactiae	0	0	0	0	0	5.5		1.02	3	6.1	312.3	1.1	0	0.27	0	25.3	20.1	4.8	15.2	2570.8	2.2	1	2	MS
1	1	1	klebsiellapneumoniae	0	0	0	0	1	5.5	0	1.031	3	11.9	30.7	0.7	63	0.27	0.27	17.4	4.5	0	4.5	10.5	2.2	1	MS	MS
1	1	1	pseudomonasaeruginosa	0	0	0	0	1	8	0	1.007	3	8.8	188.3	1.9	0	0.13	0.13	0.4	5.1	0.1	5	258.8	0	1	1	MS
1	1	1	escherichiacoli	0	0	0	0	1	6	1	1.02	3	57.8	34.4	1.1	0	0.95	0	23.3	14.6	0.4	14.2	257.1	27.5	1	2	MS
1	1	1	escherichiacoli	0	2	0	0	0	5.5		1.029	0	8.1	8.3	0	0	0.4	0	70.6	6.3	0.4	5.9	1587.2	1.3	0	MS	MS
1	1	1	enterococcusfaecalis	0	2	0	0	0	6.5	0	1.006	0	4.5	5.7	0	0	0	0	19.5	2.5	0.7	1.7	607	1	0	MS	MS
1	1	1	escherichiacoli	0	3	0	1	0	6	0	1.028	1	18.1	44.8	0.7	0	0.4	0.13	23.2	7.9	0.4	7.5	481.5	0.8	1	2	MS
1	1	1	escherichiacoli	4	0	0	0	0	5.5		1.017	3	2.1	468.1	41	0	0.4	0	11.6	17.9	3.9	13.9	652.2	0.8	1	4	MS
1	1	1	escherichiacoli	0	0	0	0	0	7.5	1	1.018	1	15.6	160.6	6.9	0	0.13	0	1.4	3.9	0.2	3.7	97121.2	1.3	1	1	MS
1	1	1	escherichiacoli	4	0	0	0	0	5.5	0	1.011	3	7.4	577.6	25.1	0	0.13	0	2.3	1.1	0.8	0.2	787.7	0.4	1	2	MS
1	1	1	escherichiacoli	0	0	0	0	0	6	0	1.004	3	0.9	126.7	9.9	0	0	0	7.2	18.8	4.3	14.5	25967.2	2.3	1	1	MS
1	1	1	escherichiacoli	3	0	0	0	0	6.5		1.004	3	14.1	1381.9	39.4	0	0	0	1.9	0	0	0	24278.6	1	1	1	MS
1	1	1	escherichiacoli	3	0	0	0	0	7		1.021	3	6.5	946.3	14.2	0	0	0	14.2	1.3	0.4	0.8	846	13.6	1	1	MS
1	1	1	streptococcusagalactiae	0	0	0	0	0	7.5	0	1.008	2	3.4	174.4	4.7	0	0	0	0.7	2.2	0.4	1.7	4688	0.1	1	2	MS
1	0	1	escherichiacoli	3	0	0	0	0	6		1.02	2	6.8	582.6	4.7	0	0	0	1.3	0	0	0	4155.4	0.7	1	1	MS
1	1	1	escherichiacoli	2	0	0	0	0	5.5	1	1.016	3	1.4	5530.2	382.4	0	0.68	0	0.7	2	1	1	35000.3	2.5	1	2	MS
1	1	1	klebsiellapneumoniae	0	0	0	0	0	7.5	0	1.008	2	1.7	162.6	4.4	0	0.27	0	0.5	3.6	0.1	3.5	99774.4	0.2	1	1	MS
1	0	1	pseudomonasaeruginosa	0	0	0	2	0	7	4	1.009	0	773609	943.5	28.5	0	0	0	5	1.6	0.4	1.1	2231.6	1559.5	1	2	1
1	0	1	escherichiacoli	0	0	0	1	0	7.5	4	1.006	3	2	10336.3	1191.5	0	0.54	1.64	9.9	5	4.7	0.2	27208.3	2.3	1	1	MS
1	0	1	escherichiacoli	0	0	0	3	0	5.5	1	1.01	3	1.9	832.1	85.4	0	0	0.4	1.7	0.5	0.4	0.1	182239	1	1	1	MS
1	0	1	escherichiacoli	0	0	0	1	0	7.5		1.017	3	66.3	3035	140.2	0	0	0	0.5	0.7	0.5	0.1	3557	4.7	1	1	1
1	0	1	escherichiacoli	0	0	0	0	0	6.5	0	1.014	3	9.5	299.2	5.4	0	0	0.4	0.1	0.5	0	0.5	2503.6	0	1	1	MS
1	0	1	klebsiellapneumoniae	0	0	0	0	0	6		1.011	3	4.6	1315	26.2	0	0	0.27	0.5	0	0	0	28668	1	1	1	MS
1	0	1	enterococcusfaecalis	0	0	0	0	0	6	1	1.01	3	2	2291.8	128.3	0	0	0.27	6.5	2.2	1.4	0.7	2017.4	1.1	1	2	MS
1	1	1	escherichiacoli	0	0	0	1	0	5.5	4	1.011	3	75.4	1601.5	7.8	0	0	0	2.2	0.1	0.1	0	597.2	0.7	1	4	1
1	1	1	escherichiacoli	0	0	0	1	0	6		1.01	3	5237.5	3772	29.7	0	0	0	11.5	1	0.7	0.2	602	2.8	1	2	1
1	1	1	escherichiacoli	0	0	0	2	0	7.5	4	1.008	2	146749	1157.2	10.2	0	0	0	7.4	0.7	0.1	0.5	1432.8	1.9	1	2	1
1	1	1	escherichiacoli	0	0	0	2	0	7	4	1.007	2	40967.5	8856.8	207	0	0	0	5.4	3.4	1.9	1.4	2983.2	722.6	1	1	1
1	1	1	escherichiacoli	0	0	0	1	0	5.5	4	1.018	3	142.6	2399.3	32.2	0	0	0	2.3	0.1	0	0.1	1214.4	50.9	1	1	MS
1	1	1	escherichiacoli	0	0	0	2	0	6	4	1.028	3	2934.9	7901.5	93.1	40.7	0.13	0	6.9	2.6	1.6	1	1312.7	145.1	1	4	1
1	1	1	escherichiacoli	0	0	0	2	0	6.5	4	1.024	3	2129.7	4536	35.6	0	0	0	15.5	1.6	0.5	1	1935.7	79.6	1	4	1
1	1	1	enterobacteraerogenes	0	0	0	2	0	6	4	1.017	3	928.9	9970.8	112.8	0	0	0	55.3	19.3	8.8	10.5	7587.8	410.9	1	1	1
1	1	1	escherichiacoli	0	0	0	1	0	6	4	1.021	3	654.4	3204.8	60.4	0	0.13	0	15.2	9.9	5	4.8	1711.3	1076.7	1	2	1
1	1	1	escherichiacoli	0	0	0	3	0	6	4	1.021	2	44787.1	29969.8	874.4	0	0	0	24.7	0.3	0	0.3	1589.5	6251.8	1	4	1
1	1	1	escherichiacoli	0	0	0	2	0	6	4	1.027	3	8575.7	10089.7	434.4	0	0.42	0	18.5	3.9	2.8	1.1	1506.8	856.4	1	4	1
1	1	1	escherichiacoli	0	0	0	3	0	6.5	4	1.019	2	90579.3	9272.5	113.5	0	0	0	16.6	4.3	3.5	0.7	2680.8	384.6	1	2	1
1	1	1	escherichiacoli	0	0	0	2	0	6	4	1.013	3	63.8	2664.4	35.9	0	0	0	8.5	1.3	0.8	0.4	3215.7	1.7	1	1	3
1	1	1	escherichiacoli	0	0	0	1	0	5.5	4	1.008	3	315.5	5267.5	217.9	0	0	0	7.6	1.7	1.3	0.4	965.5	1.6	1	4	3
1	1	1	escherichiacoli	0	0	0	1	0	5.5	3	1.012	3	32.3	2956.9	99.6	0	0	0	1	0.5	0.5	0	847.5	0.8	1	1	1
1	1	1	escherichiacoli	0	0	0	2	0	7	3	1.008	3	19.6	7489.3	154.7	0	0.13	0.13	1.9	1	1	0	26468.3	1.6	1	1	MS
1	1	1	escherichiacoli	0	0	0	1	0	6	3	1.015	3	112	3063.9	37.7	0	0	0	19.1	2	1.1	0.8	5430.8	188.7	1	1	3
1	1	1	escherichiacoli	0	0	0	1	0	5.5	3	1.016	3	38.2	3251.2	16.1	0	0	0	0.4	0.4	0.4	0	28262.5	148.3	1	1	MS
1	1	1	pseudomonasaeruginosa	0	0	0	1	0	7	3	1.004	3	7	353.2	11.2	0	1.63	1.49	1.1	12.5	1.3	11.2	15826.9	1	1	1	MS
1	1	1	escherichiacoli	0	0	0	3	0	7.5	1	1.01	3	14.7	411.7	12.8	0	0.81	0.27	2.2	18.9	7.6	11.2	4481.8	1.6	1	1	MS
1	1	1	escherichiacoli	0	0	0	2	0	6		1.016	3	26994.6	3493.5	21.3	0	0	0	3.2	1.1	0.8	0.2	739.8	3.1	1	4	1
1	1	1	escherichiacoli	0	0	0	1	0	6		1.017	3	113.6	2396	27.2	0	0.4	0	2.9	1.7	0.8	0.8	2909.3	124.8	1	1	1
1	1	1	escherichiacoli	0	0	0	1	0	6.5		1.012	3	12.4	1284.5	44.3	0	0.13	0.13	1.4	0	0	0	397284	0.2	1	1	1
1	1	1	klebsiellaozaenae	0	0	0	3	0	6		1.03	3	597.7	14260.6	231.7	0	0.15	0	146.6	6.5	1	5.4	9418.7	2054.2	1	4	MS
1	1	1	escherichiacoli	0	0	0	2	0	7.5		1.007	3	119.1	3014.7	79.7	0	0	0	2.3	1	0.7	0.2	2603.4	0.5	1	1	1
1	1	1	escherichiacoli	0	0	0	1	0	6.5		1.018	2	29071	2520.4	8.6	0	0	0	1.6	1.6	0.2	1.3	4509.6	2.2	1	1	1
1	1	1	enterococcusfaecalis	0	0	0	2	0	6	1	1.023	3	18.5	6689.2	126.1	0	0.13	0.4	3.8	2.5	1.4	1	2454.4	0	1	4	MS
1	1	1	staphylococcussaprophyticus	0	0	0	2	0	6.5	1	1.015	3	16.4	1341.9	114.9	0	7.75	3.32	611.5	22.1	3.4	18.7	4311.2	734.7	1	4	MS
1	1	1	enterococcusfaecalis	0	0	0	3	0	6.5		1.01	2	48165.7	2265.9	15.5	24.9	0.83	0	1.9	0.8	0.5	0.2	1481.8	4.3	1	2	1
1	1	1	escherichiacoli	0	0	0	0	0	6	4	1.008	3	43.8	739	14.8	0	0	0	24.7	0.1	0	0.1	492.1	2.2	1	2	2
1	1	1	escherichiacoli	0	0	0	0	0	7.5	4	1.009	3	374.6	1892.4	28.1	0	0.13	0	0.7	0.1	0.1	0	694.2	0.2	1	1	1
1	1	1	escherichiacoli	0	0	0	0	0	5		1.018	3	241.6	1741.9	159.4	0	0	0	7.6	6	4.7	1.3	550.5	3.2	1	2	3
1	1	1	escherichiacoli	0	0	0	0	0	6.5	4	1.008	3	132.8	2446	54.1	0	0.27	0	124.9	8.7	4.1	4.5	752.7	72.8	1	4	MS
1	1	1	proteusmirabilis	0	0	0	0	0	6.5	3	1.013	2	28.5	544.7	7.8	0	0	0	2.8	0.5	0.2	0.2	7535.1	0.7	1	1	3
1	1	1	escherichiacoli	0	0	0	0	0	6.5	3	1.014	3	180.6	2485.9	90	0	0.13	0	2.9	1.4	1.1	0.2	1366.4	2.8	1	1	3
1	1	1	escherichiacoli	0	0	0	0	0	5.5	1	1.019	3	3.8	2952.4	67.3	0	0.95	0.4	2.2	0.1	0.1	0	97939.4	4.4	1	1	MS
1	1	1	escherichiacoli	0	0	0	0	0	7.5	1	1.006	3	3.2	207.4	4.7	0	0.13	0.81	22.9	13.9	0.1	13.7	2027	1.7	1	2	MS
1	1	1	escherichiacoli	0	0	0	0	0	6	1	1.006	3	5.1	251.7	11.2	0	0	0.4	0.2	3.9	0	3.9	1811.6	0.1	1	1	MS
1	1	1	proteusmirabilis	0	0	0	0	0	7	1	1.008	3	3.9	1305.2	6.9	0	0.4	0.13	32	0.2	0	0.2	4532.4	4.7	1	4	MS
1	1	1	escherichiacoli	0	0	0	0	0	6	1	1.007	3	1.3	3224	103	0	0.13	0.68	2.6	1.7	1.6	0.1	20425.5	1.1	1	1	MS
1	1	1	klebsiellapneumoniae	0	0	0	0	0	5.5	0	1.005	3	1.2	509.3	9.3	0	0.13	0.13	0.5	0.2	0.1	0.1	1166.3	0.1	1	1	MS
1	1	1	escherichiacoli	0	0	0	0	0	7	0	1.002	3	3.6	246.9	4.7	0	0.13	0.13	32.5	1.7	0.4	1.3	1273.9	1.6	1	2	MS
1	1	1	escherichiacoli	0	0	0	0	0	7.5		1.004	3	1.2	2101	106.6	0	0	0.4	13.4	1	0.4	0.5	1327.9	2.3	1	4	MS
1	1	1	escherichiacoli	0	0	0	0	0	7.5		1.006	3	0.5	1733.1	357.1	0	0.13	3.26	27.3	3.9	3.4	0.5	23230.2	1.1	1	1	MS
1	1	1	escherichiacoli	0	0	0	0	0	7.5		1.008	3	3.5	2180.6	98.4	0	0.4	1.08	3.8	0.2	0.1	0.1	3877.3	0.1	1	1	MS
1	1	1	escherichiacoli	0	0	0	0	0	6		1.013	3	9.5	709.3	14.6	0	0.13	0.27	1.7	0.8	0.8	0	16245.3	0	1	1	MS
1	1	1	escherichiacoli	0	0	0	0	0	6.5		1.02	3	27.3	1983.5	4.6	0	0	0	1.3	0.1	0	0.1	1223.8	2.6	1	1	1
1	1	1	escherichiacoli	0	0	0	0	0	6.5		1.017	0	2.5	610.5	7.4	0	0.13	0.27	6.3	0.2	0.1	0.1	4316.6	3.4	1	1	MS
1	1	1	escherichiacoli	0	0	0	0	0	5.5		1.013	3	16.2	422.9	16.6	0	0.13	0.68	14.1	1.7	0.5	1.1	750.7	86.5	1	2	MS
1	1	1	escherichiacoli	0	0	0	0	0	6.5		1.017	3	1552.9	1478.4	14.5	0	0	0	9.3	1.1	0.7	0.4	1378.2	2.8	1	1	1
1	1	1	escherichiacoli	0	0	0	0	0	6		1.025	3	15.9	1290.4	8.5	0	0.4	0.13	11.5	2.9	2.2	0.7	2091.1	0.7	1	1	MS
1	1	1	escherichiacoli	0	0	0	0	0	5.5		1.006	3	3.5	411.7	46.4	0	0	0.27	14	22.3	3.5	18.8	939.5	1.7	1	4	MS
1	1	1	escherichiacoli	0	0	0	0	0	5.5		1.012	3	0.4	639.6	24.2	0	0.13	0.54	0.5	0.5	0.5	0	94656.1	0.7	1	1	MS
1	1	1	escherichiacoli	0	0	0	0	0	5.5		1.009	3	16.6	254.6	5.1	0	0	0.4	2.6	6	0.5	5.4	13976.1	1.9	1	1	MS
1	1	1	escherichiacoli	0	0	0	0	0	6		1.011	3	4.9	735.3	16.4	0	1.76	6.26	129.5	3.7	1.4	2.2	7784.2	111.2	1	2	MS
1	1	1	escherichiacoli	0	0	0	0	0	6.5		1.008	3	14.2	2314.2	43.2	0	0	0.13	1	0	0	0	8917.6	0.1	1	1	MS
1	1	1	klebsiellapneumoniae	0	0	0	0	0	6.5		1.008	3	2	1533.5	92	0	0.13	0.27	29.5	1.9	1.7	0.1	1417.5	1.4	1	4	MS
1	1	1	staphylococcussaprophyticus	0	0	0	0	0	7.5	1	1.05	2	30.2	314	4.2	0	0	0	4.2	0	0	0	3132.8	55.5	1	2	MS
1	1	1	staphylococcussaprophyticus	0	0	0	0	0	6	1	1.017	3	20.4	1152.7	8.1	0	0	0.13	70.9	1.1	0.2	0.8	6198	3.2	1	2	3
1	1	1	enterococcusfaecalis	0	0	0	0	0	7	0	1.021	2	6.3	814.5	10.3	0	0.27	0.54	77.8	3.1	0.5	2.5	20735.5	76.7	1	2	MS
1	0	1	enterobactercloacae	0	0	0	3	0	7.5	4	1.012	0	41870.7	48143.7	5618.7	0	0	0	302.3	153.8	18.4	135.4	1893.5	54178.6	1	4	1
1	0	1	pseudomonasputida	0	0	0	2	0	6	4	1.017	3	2632.2	1350.3	20.2	0	0	0	2.2	0.1	0.1	0	17171.9	1	1	1	1
1	0	1	morganellamorganii	0	0	0	2	0	5.5	3	1.014	3	5.3	2916.2	303.9	0	5.59	6.14	28	12.1	7.5	4.6	72158.1	87.5	1	4	MS
1	0	1	klebsiellapneumoniae	0	0	0	1	0	6	1	1.018	3	16.6	1450.2	43.2	0	1.08	1.76	3.8	1.6	0.5	1	1931.1	29.3	1	4	MS
1	0	1	serratiamarcescens	0	0	0	0	0	7.5	1	1.014	3	18.1	804.3	37	0	0.4	4.08	5.9	0.1	0	0.1	43979.6	41.3	1	4	MS
1	0	1	klebsiellapneumoniae	0	0	0	0	0	5.5		1.008	3	3.9	817.7	61.5	0	0.13	1.08	1.4	0.2	0.1	0.1	1258.7	0.8	1	1	MS
1	1	1	escherichiacoli	0	0	0	1	0	5.5	3	1.026	3	161.9	4888	243.7	0	0.13	0	8.1	18.8	14.5	4.3	589.6	401.1	1	2	MS
1	1	1	escherichiacoli	0	0	0	1	0	5.5		1.02	2	22536.3	1739.9	7.8	0	0	0	2.3	0.2	0.1	0.1	678	3.8	1	2	3
1	1	1	escherichiacoli	0	0	0	3	0	6	4	1.021	3	28650.6	15283.2	475.6	292.5	0	0	16.3	169	156.8	12.1	1130.4	2062.3	1	2	1
1	1	1	escherichiacoli	0	0	0	2	0	6	4	1.016	2	13348	1539.5	15.9	0	0	0	13.6	3.8	0.7	3.1	62299	271.4	1	1	1
1	1	1	escherichiacoli	0	0	0	2	0	8	4	1.016	0	533429	5723.1	103.6	0	0	0	5.6	0.8	0.5	0.2	3292.1	997.2	1	2	1
1	1	1	escherichiacoli	0	0	0	2	0	6.5	3	1.009	3	20	38365.8	3936.5	0	0.51	0.51	39.2	114.3	95.7	18.5	44940.9	344.2	1	4	MS
1	1	1	escherichiacoli	0	0	0	1	0	5.5	3	1.018	3	105.5	16366.4	622.2	0	0.15	0	2	13.4	12.4	1	1274.1	229.5	1	1	1
1	1	1	escherichiacoli	0	0	0	2	0	5.5	3	1.007	3	1.3	4287.4	551	0	0.27	0.13	6.3	9	8.7	0.2	95154.7	1.7	1	1	MS
1	1	1	serratiamarcescens	0	0	0	1	0	7.5	1	1.017	3	15.6	1783.4	106.6	0	0.27	1.08	187.9	18	1.9	16.1	22885.3	162.8	1	4	MS
1	1	1	klebsiellapneumoniae	0	0	0	1	0	5.5	1	1.013	3	0.5	624.3	51.3	0	0	0.13	1.1	3.1	2.6	0.4	34707.4	0.5	1	1	MS
1	1	1	proteusmirabilis	0	0	0	1	0	6.5		1.015	3	16.6	4892.7	197.6	0	0.95	1.9	8.2	0.2	0	0.2	1876.2	4.1	1	4	MS
1	1	1	escherichiacoli	0	0	0	1	0	6		1.014	3	7.5	1360.1	101	0	0.4	0.13	59	9.2	4.4	4.7	41606.8	2.8	1	4	MS
1	1	1	escherichiacoli	0	0	0	2	0	5.5		1.026	3	27.6	7149	94.1	0	0.54	0	40.7	9.3	6.6	2.6	2184.8	4080.8	1	4	MS
1	1	1	escherichiacoli	0	0	0	2	0	5.5		1.012	3	18	45832.1	2384.8	0	0.58	2.32	45.2	53.8	42.7	11	91375.6	281.2	1	4	MS
1	1	1	escherichiacoli	0	0	0	3	0	6		1.022	1	58771.4	692	11.6	0	0.51	0	118.3	10.2	0.2	9.9	5522.3	220.4	1	2	1
1	1	1	enterococcusfaecalis	0	0	0	1	0	6.5	4	1.013	3	1740.4	1497.9	8.7	0	0.13	0	3.1	0.5	0.1	0.4	23234.8	0.5	1	2	1
1	1	1	escherichiacoli	0	0	0	0	0	6		1.015	2	32.8	286.9	18	0	0	0	0.8	17.4	1.7	15.6	537.6	1	1	2	1
1	1	1	escherichiacoli	0	0	0	0	0	6.5	3	1.011	3	10.9	931.2	24.6	0	0.27	0.68	4.3	0.1	0	0.1	2846.1	0.2	1	1	MS
1	1	1	escherichiacoli	0	0	0	0	0	5.5	3	1.014	2	55	268.4	12.2	61.6	1.22	0	21.6	0.8	0.1	0.7	1284.6	50	1	1	MS
1	1	1	proteusmirabilis	0	0	0	0	0	6	1	1.021	3	7.2	1761.7	19.2	0	0.54	0.54	89.4	5.9	0.7	5.1	2855.8	63.9	1	4	MS
1	1	1	klebsiellapneumoniae	0	0	0	0	0	6.5	1	1.008	3	11.6	1371.2	35.6	0	0.13	0.13	25.6	4	1.9	2	740.8	32	1	2	MS
1	1	1	escherichiacoli	0	0	0	0	0	7	1	1.004	3	8.9	610.4	18.5	0	0	0.13	12.7	1.1	0.4	0.7	40212.1	1.1	1	1	MS
1	1	1	escherichiacoli	0	0	0	0	0	6	1	1.009	3	2.8	2457.3	131.7	0	0.13	0.13	2.6	1	0.8	0.1	76856.8	0.1	1	1	MS
1	1	1	escherichiacoli	0	0	0	0	0	6	0	1.007	3	1.4	512.9	12.4	0	0.13	0.81	0.2	0	0	0	32460.3	0.5	1	1	MS
1	1	1	escherichiacoli	0	0	0	0	0	5.5		1.009	3	6.1	1548	283.9	0	0	0.13	2.8	2.5	2	0.4	1165.3	0.4	1	1	MS
1	1	1	escherichiacoli	0	0	0	0	0	6		1.017	3	11.9	10083.6	131.6	0	0.81	0.27	6.9	1.6	0.2	1.3	223600	464.2	1	1	MS
1	1	1	escherichiacoli	0	0	0	0	0	7.5		1.004	3	11	2045.3	56.4	0	0.13	0.68	3.8	0.1	0	0.1	131521	1.3	1	1	MS
1	1	1	acinetobacterbaumannii	3	0	0	0	1	5.5	0	1.025	0	12.5	67.5	4.7	0	0.81	0.68	6.6	12.4	0.2	12.1	18.7	36.5	1	MS	MS
1	0	1	escherichiacoli	0	0	0	0	1	6	0	1.016	2	4.2	37.2	0.1	0	0	0	0.4	1.9	0.1	1.7	101.6	0.4	1	1	MS
1	0	1	klebsiellapneumoniae	0	0	0	0	1	7		1.007	0	3.8	34.4	0.8	0	0	0	0.1	2.3	0	2.3	104	0.4	1	3	MS
1	1	1	escherichiacoli	0	0	0	0	1	6	1	1.018	2	1	1	0	0	0	0	0.1	0.5	0.2	0.2	87.6	0.4	1	1	MS
1	1	1	escherichiacoli	0	0	0	0	1	5.5		1.008	3	7.3	174.3	3.4	0	0	0	3.2	3.5	0.4	3.1	365.7	0.4	1	1	MS
1	1	1	pseudomonasaeruginosa	0	0	0	0	1	7	1	1.007	3	7.7	895.7	3.1	0	0	0.13	0.4	0.2	0.2	0	416	0.4	1	1	MS
1	1	1	escherichiacoli	0	0	0	0	1	7	1	1.015	3	15.4	676.9	3.1	0	0	0.13	0.2	0	0	0	76.1	0.7	1	MS	MS
1	1	1	enterococcusfaecalis	0	0	0	0	1	7	1	1.006	3	8.1	682.5	2	0	0	0.13	9.3	0.4	0.1	0.2	231.3	0.2	1	2	MS
1	1	1	escherichiacoli	0	2	0	0	0	6	1	1.032	0	21	29	0	0	0.95	0	82.8	8.6	0.2	8.3	2322.6	4.7	1	2	3
[truncated: 618 more rows]
