# Supplementary material for: Development of a novel risk score for diagnosing urinary tract infections: Integrating Sysmex UF-5000i urine fluorescence flow cytometry with urinalysis
Source: PLoS One. 2025 May 14;20(5):e0323664. doi: 10.1371/journal.pone.0323664 (PMC12077719; doi:10.1371/journal.pone.0323664)
Supplement: S2 Dataset — (CSV) [file pone.0323664.s004.csv]

From_2022	Female	URCUL_pos_yn	URCULBAC	UGLU	UKET	UBIL	UPROT	UNIT	UPH	UBLD	USG	ULEU	AHC	BC	BCK	CTT	DTTrong	ETBL	FTBCV	FTBKV	GTBBMCT	GTBBMOT	GVT	HTBN	KNTNT	KVKAD	KHDHC
1	0	0	NA	2	0	0	1	0	6.5	MS	1.015	3	49.6	1533.9	4.4	0	0.13	0.13	0	0.1	0.1	0	110.9	0.8	1	3	1
1	0	0	NA	0	0	0	0	0	7.5	0	1.019	0	21.9	12.8	0	0	0	0	25.1	3.5	0.1	3.4	211.4	0.8	1	2	3
1	0	0	NA	0	0	0	0	0	7.5	MS	1.008	2	98.6	86.6	1.9	0	0.13	0	0.2	8.1	0	8.1	23.3	0.8	1	MS	1
1	0	0	NA	0	0	0	2	0	6	4	1.018	1	17552.9	104.2	1.4	13.8	0	0.15	1	20.9	1.3	19.5	571.1	1.6	1	2	1
1	0	0	NA	0	0	0	0	0	8	0	1.021	0	8.9	10.2	0	0	0.13	0	1	1.9	0.4	1.4	9.3	0.8	0	MS	MS
1	0	0	NA	0	0	0	0	0	5.5	0	1.023	0	3.8	50.6	0.1	0	0	0	0.2	1.3	0	1.3	21.7	0	1	MS	MS
1	0	0	NA	0	0	0	0	0	6	0	1.006	0	8.3	1.3	0	0	0	0	2.6	0.4	0	0.4	68.5	0.4	0	MS	MS
1	0	0	NA	0	0	0	0	0	5	4	1.02	0	252.9	4.7	0	0	0	0	0.8	2.8	0	2.8	5.8	0	0	MS	3
1	0	0	NA	0	0	0	0	0	5.5	0	1.025	0	10.3	2.5	0	0	0.13	0.27	7.1	3.1	0.4	2.6	1041.4	1.3	0	MS	MS
1	0	0	NA	0	0	0	0	0	7	0	1.014	0	0.6	1.4	0	0	0.13	0	0.2	1	0	1	12.8	0.1	0	MS	MS
1	0	0	NA	0	0	0	0	0	6	0	1.006	0	1.6	0.7	0	0	0	0	0	0.1	0	0.1	0	0	0	MS	MS
1	0	0	NA	0	0	0	1	0	6	0	1.015	3	18.1	581.2	2.8	38.3	0	0	0	0	0	0	153.1	0.2	1	2	MS
1	0	0	NA	0	0	0	2	0	5.5	4	1.014	2	3865.6	562.6	6	0	0.4	0.13	2	1.7	0.7	1	268.8	2.8	1	2	1
1	0	0	NA	0	0	0	1	0	8	3	1.012	3	90.9	2905.1	23	0	0.27	0.27	58.3	1.4	0	1.4	3280	4.1	1	2	3
1	0	0	NA	0	0	0	1	0	5.5	MS	1.015	2	91.6	106.5	0.8	0	0.13	0.13	0.2	2.9	0.5	2.3	87.6	0.8	1	MS	1
1	0	0	NA	0	0	0	0	0	6	0	1.017	0	3.4	3.2	0	0	0.13	0	0.4	1.1	0	1.1	3.5	0	0	MS	MS
1	0	0	NA	0	0	0	1	0	7	1	1.008	1	11.8	33.6	0.2	0	0.4	0.13	0.8	7.4	0	7.4	35	0.2	1	MS	MS
1	0	0	NA	0	0	0	2	0	6	4	1.013	3	6273	471.6	1	0	0.4	0	1	24.7	0.1	24.5	454.7	0.7	1	1	1
1	0	0	NA	0	0	0	0	0	5.5	0	1.022	0	8.1	75.1	3.1	0	0	0	0.8	0.8	0	0.8	18.6	0.1	1	MS	MS
1	0	0	NA	0	0	0	0	0	7.5	MS	1.012	0	27.7	3.5	0	0	0	0	6.2	1.4	0.1	1.3	48.9	0.4	0	MS	3
1	0	0	NA	0	0	0	0	0	5.5	4	1.006	2	2	79.3	3.5	0	0	0.13	1	2.3	0	2.3	19.8	0.1	1	MS	MS
1	0	0	NA	0	0	0	0	0	7.5	0	1.022	1	2.7	112	1.1	0	0	0	1.3	2.6	0.2	2.3	84.8	0	1	MS	MS
1	0	0	NA	0	0	0	0	0	5.5	0	1.01	0	1.9	3.5	0	0	0	0	7.3	1.3	0.2	1	10.4	0	0	MS	MS
1	0	0	NA	0	0	0	0	0	6	0	1.005	0	1.4	0.2	0	0	0	0	0	0	0	0	1.1	0	0	MS	MS
1	0	0	NA	0	0	0	0	0	5.5	0	1.011	0	2.5	4.4	0	0	0.27	0	1.3	0.4	0	0.4	7	0.1	0	MS	MS
1	0	0	NA	0	0	0	0	0	6.5	0	1.016	0	0.6	1.3	0	0	0	0.13	2	1.1	0.1	1	2.3	0.1	0	MS	MS
1	0	0	NA	0	0	0	0	0	5.5	0	1.011	0	0.2	4.2	0	0	0	0	0.5	0.7	0.1	0.5	17.5	0.1	0	MS	MS
1	0	0	NA	0	0	0	0	0	7	0	1.012	0	0.4	9.7	0	0	0	0	0.1	1	0.1	0.8	3.5	0.1	0	MS	MS
1	0	0	NA	0	0	0	0	0	5.5	0	1.017	1	5.3	185	0.4	0	0.13	0	0	2.2	0	2.2	37.4	0.1	1	MS	MS
1	0	0	NA	0	0	0	0	0	7.5	0	1.019	2	0.8	6	0	0	0	0	0	0.2	0	0.2	16.3	0.2	0	MS	MS
1	0	0	NA	0	0	0	0	0	6	1	1.015	0	7.5	63.2	1	0	0	0.13	0.2	1.9	0.1	1.7	14.1	0	1	MS	MS
1	0	0	NA	0	0	0	2	0	6	4	1.02	3	24342.2	312.2	4.3	0	0.2	0	1.3	35.4	0.4	35	337.2	2.5	1	2	1
1	0	0	NA	0	0	0	0	0	5.5	MS	1.018	2	12.6	201	2.3	0	0.27	0	1	7.8	0.2	7.5	59.8	0.1	1	MS	MS
1	0	0	NA	0	0	0	0	0	6.5	0	1.016	2	8	43	0.4	0	0	0	0.2	1.9	0	1.9	64.2	0.2	1	MS	MS
1	0	0	NA	0	0	0	0	0	6	1	1.005	1	2.3	39.8	1.3	0	0	0	0.1	4.4	0.4	4	17.3	0	1	MS	MS
1	0	0	NA	0	0	0	0	0	6.5	4	1.018	0	1225.9	32.1	0.1	0	0.27	0	11.7	2.8	0.4	2.3	20.6	0.4	1	MS	1
1	0	0	NA	0	0	0	0	0	6.5	MS	1.02	2	28.3	707.3	10.9	0	0	0	0.7	0.5	0.4	0.1	82.9	0.2	1	MS	3
1	0	0	NA	0	0	0	0	0	5	MS	1.05	3	62	179.6	4.7	0	0.95	0.27	0.8	17.1	1	16.1	393.9	1.4	1	2	1
1	0	0	NA	0	0	0	0	0	5.5	0	1.021	0	0.8	4.7	0	0	0	0	0	0	0	0	8.1	0.1	0	MS	MS
1	0	0	NA	0	0	0	0	0	7	0	1.009	0	6.5	1.9	0	0	0	0	0.1	0.2	0	0.2	8.1	0.1	0	MS	MS
1	0	0	NA	0	0	0	0	0	6	0	1.016	0	0.9	1.1	0	0	0	0	0.4	0.1	0	0.1	6.5	0	0	MS	MS
1	0	0	NA	0	0	0	0	0	6	0	1.004	0	2.5	0.2	0	0	0	0	0	0.1	0	0.1	2.1	0	0	MS	MS
1	0	0	NA	0	0	0	0	0	6.5	0	1.014	0	2.4	1.1	0	0	0	0	0.2	0	0	0	7	0.4	0	MS	MS
1	0	0	NA	0	0	0	0	0	7	0	1.02	1	13.6	167.5	0.5	0	0.13	0	0	0.8	0	0.8	77.1	1.3	1	MS	MS
1	0	0	NA	0	0	0	0	0	5.5	0	1.026	0	4.2	12.3	0	26	0.68	0	0.4	2.5	0	2.5	10.8	0.4	1	MS	MS
1	0	0	NA	0	0	0	0	0	6	0	1.018	2	9.2	133.4	0.4	0	0.13	0	1.4	1.1	0.1	1	15.2	0.2	1	MS	MS
1	0	0	NA	0	0	0	0	0	5	0	1.021	1	2.5	66.8	1.7	0	0.13	0	0.2	4.5	0.5	4	13	0	1	MS	MS
1	0	0	NA	0	0	0	0	0	7	0	1.012	0	12.2	1.9	0	0	0	0	0	0.1	0	0.1	3.5	0.1	0	MS	MS
1	0	0	NA	0	0	0	0	0	6.5	MS	1.007	3	63.4	9.6	0	0	0.27	0	33.9	0	0	0	126.2	2908	0	MS	1
1	0	0	NA	0	0	0	2	0	6.5	MS	1.032	3	212.9	3498.5	213.8	0	2.45	1.9	17.6	2.9	1.9	1	35721.8	88.6	1	1	1
1	0	0	NA	2	0	0	0	0	6	4	1.022	0	471.2	275.8	6.3	14.4	0.27	0.54	12.4	17.9	1	16.8	486.2	0.8	1	2	1
1	0	0	NA	0	0	0	0	0	5.5	0	1.016	2	6.2	171.7	8	11.4	0	0.13	0.8	9.6	0.1	9.5	35.8	0	1	MS	MS
1	0	0	NA	0	0	0	0	0	6.5	0	1.017	0	5.5	4.2	0	0	0.13	0	2	0.7	0	0.7	93.4	0.1	0	MS	MS
1	0	0	NA	0	0	0	1	1	6	MS	1.013	3	19.6	3819.7	136.3	0	1.49	3.94	7.6	1.3	1	0.2	35262.4	4.7	1	1	MS
1	0	0	NA	4	0	0	1	0	5	3	1.033	3	54	1139.2	17.7	0	0.4	0	2.3	0	0	0	160.1	67	1	3	MS
1	0	0	NA	0	0	0	1	0	6	4	1.01	2	297.4	63.3	7.1	34.4	0	0.13	15.2	0.4	0.1	0.2	154.2	301.9	1	2	MS
1	0	0	NA	0	0	0	0	0	5	0	1.006	0	0.5	2	0	0	0	0	1.6	0.5	0	0.5	11.6	0.1	0	MS	MS
1	0	0	NA	0	0	0	3	0	6	4	1.019	3	25683.3	739.7	7.4	0	0.67	0.67	4.8	1.4	0.8	0.5	1139.1	0.8	1	2	1
1	0	0	NA	0	0	0	0	0	6.5	0	1.017	0	3.6	19.2	0	0	0	0	0.4	0.5	0	0.5	5.4	0	0	MS	MS
1	0	0	NA	0	0	0	0	0	5	0	1.015	0	3.6	4.2	0	0	0	0	0.7	1.7	0.1	1.6	12.8	0.1	0	MS	MS
1	0	0	NA	0	0	0	0	0	5.5	MS	1.016	1	42.2	69.1	2.5	0	0	0	2.8	3.1	0.4	2.6	32.7	0.2	1	MS	1
1	0	0	NA	0	0	0	1	1	6	1	1.025	3	20.1	1255.2	4.8	0	0.68	0.4	0.8	0.2	0.1	0.1	6534.5	1	1	1	3
1	1	0	NA	0	3	0	2	0	5.5	4	1.012	3	5169	3533.2	53.1	0	0	0.27	2.8	1	0.5	0.4	230.6	2.8	1	2	1
1	1	0	NA	0	2	0	0	0	6	MS	1.017	2	41.6	25.6	0	0	0.13	0	1.6	1.6	0.2	1.3	277.3	0.1	1	1	3
1	1	0	NA	0	2	0	0	0	5.5	0	1.026	1	8.3	152.3	1.7	0	0.13	0	62.1	14	1	13	2340.3	2.2	1	2	MS
1	1	0	NA	0	0	0	0	0	5.5	0	1.004	0	2.1	3.1	0	0	0	0	46	1.1	0.1	1	556.4	0.5	0	MS	MS
1	1	0	NA	0	0	0	0	0	6.5	0	1.005	1	3.3	13	0	0	0	0	9.1	3.4	1.7	1.6	43.2	1.1	1	MS	MS
1	1	0	NA	0	0	0	0	0	8.5	0	1.012	0	7.7	16.9	0	0	0	0	11.2	2.3	0.2	2	110.8	0.5	1	3	MS
1	1	0	NA	0	0	0	0	0	7	0	1.008	0	4.7	1.4	0	0	0	0	3.4	1	0.1	0.8	21	1.1	0	MS	MS
1	1	0	NA	0	0	0	0	0	7.5	0	1.004	1	6.9	16.5	0	0	0.13	0	6.2	2.3	0.5	1.7	29.1	0.8	1	MS	MS
1	1	0	NA	0	0	0	0	0	5.5	0	1.014	0	36.8	19.7	0	0	0	0	32	1.6	0.1	1.4	1045.5	0.7	1	2	2
1	1	0	NA	0	0	0	0	0	7	0	1.021	0	33.1	18.2	0	0	0.4	0	102.1	5.4	0.2	5.1	2110.6	4.1	1	2	3
1	1	0	NA	0	0	0	0	0	5	1	1.008	0	19.6	1.3	0	0	0.13	0	2.5	0.7	0.2	0.4	19.8	0.5	0	MS	MS
1	1	0	NA	0	0	0	0	0	6.5	0	1.004	0	2	21	0	0	0.13	0	35.3	1.3	0	1.3	597.2	2.2	1	2	MS
1	1	0	NA	0	0	0	0	0	6.5	MS	1.031	2	101.3	55	0.5	0	0.13	0	67.5	20.9	0.5	20.3	4695.7	2.2	1	2	1
1	1	0	NA	0	0	0	0	0	5.5	0	1.018	1	23.5	69.9	2.8	0	0	0	6.6	4.2	0	4.2	502.6	1	1	2	3
1	1	0	NA	0	0	0	0	0	7	0	1.017	0	20.8	15.4	0	0	0.27	0.27	47.6	3.5	0	3.5	3987.3	3.1	1	2	3
1	1	0	NA	0	0	0	0	0	5.5	0	1.021	0	6.2	2.6	0	0	0	0	1.6	1	0.4	0.5	17.5	0	0	MS	MS
1	1	0	NA	0	0	0	0	0	6	0	1.029	0	15.1	16.5	0	0	0.13	0	44.7	8.4	0.7	7.6	38.5	1.3	1	MS	MS
1	1	0	NA	0	0	0	0	0	7	0	1.004	0	2.9	14.1	0	0	0	0	5	2.2	0.1	2	155.3	0	1	2	MS
1	1	0	NA	0	0	0	0	0	5.5	0	1.021	0	11.1	10.9	0	0	0	0.27	17	1.6	0.1	1.4	264.3	0	1	2	MS
1	1	0	NA	0	0	0	0	0	5	0	1.006	0	6.5	8.1	0	0	0	0.13	1	1	0	1	126.1	0.7	0	MS	MS
1	1	0	NA	0	0	0	1	1	7	0	1.029	3	221.1	112.3	14.2	36.8	0.4	1.49	128	7.2	0.8	6.3	42461.4	131	1	2	MS
1	1	0	NA	0	0	0	0	0	6.5	0	1.018	3	2.5	56.2	0.5	0	0.13	0.27	48.1	8.2	0.2	7.9	2462.9	1.3	1	2	MS
1	1	0	NA	0	0	0	0	0	5.5	0	1.014	2	25.6	106.4	1.4	0	0	0	3.4	6.5	0.8	5.6	230.6	0.5	1	2	1
1	1	0	NA	0	0	0	0	0	5.5	0	1.009	0	3.9	1.1	0	0	0	0	5	0.5	0	0.5	3.5	0.2	0	MS	MS
1	1	0	NA	0	0	0	1	0	5.5	0	1.025	0	3.5	9.3	0	0	0	0	5.6	1.4	0.1	1.3	105.5	1	0	MS	MS
1	1	0	NA	0	0	0	0	0	7	0	1.005	0	1.7	2	0	0	0	0	2.3	0	0	0	113	0.4	0	MS	MS
1	1	0	NA	0	0	0	0	0	7	0	1.015	2	8.4	58	0	0	0	0	140.8	1	0.2	0.7	564.5	50.6	1	2	MS
1	1	0	NA	0	0	0	1	0	5	4	1.019	3	171.4	1465.2	20.5	0	1.49	2.72	10.3	1	0.4	0.5	3773.4	3.1	1	1	1
1	1	0	NA	0	0	0	2	0	6	4	1.009	3	2430	3551.2	267.2	0	0	2.58	6	14.9	13.1	1.7	347.1	1.9	1	2	3
1	1	0	NA	0	0	0	0	0	7	0	1.009	3	0.9	470.4	3.7	0	0.27	0	0	4.2	0.1	4.1	30.3	0	1	MS	MS
1	1	0	NA	0	0	0	0	0	6.5	0	1.007	2	1.9	43.9	1.3	0	0	0	6.2	6.5	3.1	3.4	35.8	0.8	1	MS	MS
1	1	0	NA	0	0	0	0	0	7	0	1.008	0	11.1	2.2	0	0	0	0	0.1	1.3	0.1	1.1	3.5	0.7	0	MS	MS
1	1	0	NA	0	0	0	0	0	6.5	MS	1.017	2	74.8	198	1.4	0	0.27	0.13	80	16.4	0.7	15.7	2427.2	3.5	1	2	3
1	1	0	NA	0	0	0	2	0	6	4	1.017	0	29391.2	81.5	1	337.4	0.24	0	5	43.9	1	42.9	597.3	24.5	1	2	1
1	1	0	NA	0	0	0	1	0	7	4	1.013	3	32279.7	2156.1	8.1	0	0	0	1.3	0.4	0.2	0.1	241.9	143.3	1	3	1
1	1	0	NA	0	0	0	0	0	6	0	1.021	3	88.9	433.9	10.9	0	0.27	0.95	72.5	3.8	0.1	3.7	4060.9	78.7	1	2	MS
1	1	0	NA	0	0	0	0	0	6	0	1.013	0	22.1	2.2	0	0	0	0	10.1	2.3	0	2.3	25.7	0.2	0	MS	3
1	1	0	NA	0	0	0	2	0	6.5	4	1.007	3	394.4	1291.3	19.7	0	0	0.13	1.4	0.1	0	0.1	67.4	0.2	1	MS	2
1	1	0	NA	0	0	0	0	0	7.5	1	1.014	0	13.3	23.1	0	0	0.13	0	46	6.5	0.5	5.9	673.3	0.8	1	2	MS
1	1	0	NA	0	0	0	1	0	6.5	MS	1.02	2	143.2	424.7	2.6	0	1.08	0.13	24.1	7.6	0.2	7.4	1157.2	1.6	1	2	1
1	1	0	NA	0	0	0	0	0	6	0	1.011	0	7.7	8.7	0	0	0	0	22.7	1.6	0.1	1.4	30.3	0.8	0	MS	MS
1	1	0	NA	0	0	0	3	0	6.5	MS	1.013	0	33.9	234.8	1.9	0	0	0	3.8	4.8	0.1	4.7	183.5	4.1	1	2	1
1	1	0	NA	0	0	0	1	0	6	1	1.018	3	64.5	2909	40.5	0	1.63	1.22	496.3	3.5	0.2	3.2	20519.1	371	1	4	MS
1	1	0	NA	0	0	0	0	0	7.5	0	1.007	0	2.1	71.2	1.1	0	0	0	1.1	2.5	0.1	2.3	863.7	0.2	1	1	MS
1	1	0	NA	0	0	0	0	0	6	0	1.016	1	6	155	2.6	0	0	0	3.4	14.5	0	14.5	2380.4	0.5	1	1	MS
1	1	0	NA	0	0	0	1	0	5.5	0	1.029	1	8.6	64.4	0.4	0	1.09	0	3.5	7.8	0.4	7.4	48.9	0.1	1	MS	MS
1	1	0	NA	0	0	0	1	0	5.5	4	1.024	2	1299.7	104.2	2.8	0	0.27	0.27	28.4	1.3	0	1.3	1152.6	105.1	1	2	1
1	1	0	NA	0	0	0	0	0	6	1	1.011	0	36.7	11.2	0	0	0	0	71.8	1.6	0.4	1.1	841.8	0.8	1	2	3
1	1	0	NA	0	0	0	0	0	6	0	1.008	0	2.4	3.8	0	0	0.27	0.13	8.8	4.2	0.7	3.5	16.3	1.7	0	MS	MS
1	1	0	NA	0	0	0	0	0	7.5	0	1.003	1	2.5	56	0.4	0	0.27	0.13	49.2	9.6	1.1	8.4	380.7	2	1	2	MS
1	1	0	NA	0	0	0	0	0	6	0	1.007	0	0.6	39.5	1.4	0	0	0	0.2	0.4	0	0.4	4.6	0	0	MS	MS
1	1	0	NA	0	0	0	0	0	6.5	3	1.018	3	13.7	471.7	6.9	0	0.27	1.36	211.3	4.4	1	3.4	11994	83.7	1	2	MS
1	1	0	NA	0	0	0	0	0	7.5	1	1.007	0	56	6	0	0	0	0	21.6	1	0	1	156.5	0.2	0	MS	2
1	1	0	NA	0	0	0	0	0	7	0	1.006	0	1.2	0.7	0	0	0	0	0	0	0	0	4.3	0	0	MS	MS
1	1	0	NA	0	0	0	0	0	7	1	1.012	3	39.7	100	0.8	0	0	0.13	52.4	10.2	0.2	9.9	4213.9	0.8	1	2	3
1	1	0	NA	0	0	0	0	0	5.5	0	1.012	2	3.5	26	0	0	0.4	0.13	11.8	20.8	2.3	18.4	15.1	25.4	1	MS	MS
1	1	0	NA	0	0	0	0	0	6	1	1.016	3	14.9	351.5	3.1	0	0	0	74.9	4.5	0.2	4.2	3980.2	3.2	1	2	MS
1	1	0	NA	0	0	0	0	0	6.5	4	1.006	3	9.2	208.6	2.5	0	0	0	81.3	28.7	8.7	20	789.8	3.7	1	2	MS
1	1	0	NA	0	0	0	0	0	6.5	0	1.026	3	5.9	117.4	0.4	0	0	0.81	58.1	3.9	0.2	3.7	5952.4	1.7	1	2	MS
1	1	0	NA	0	0	0	3	0	5.5	4	1.021	3	17394.3	8113.5	94.7	14.6	0.54	0.54	6	1	0.5	0.4	1918.3	1190.8	1	2	1
1	1	0	NA	0	0	0	0	0	5.5	4	1.006	3	4.7	126.7	3.7	0	0	0.13	57.7	7.7	0.8	6.8	1178.2	1.6	1	2	MS
1	1	0	NA	0	0	0	0	0	6	0	1.024	3	2.9	244.2	2	0	0	0.13	89.2	10.3	0.7	9.6	5239.1	2.5	1	2	MS
1	1	0	NA	0	0	0	0	0	7	1	1.002	3	0.5	1097	29.6	0	0.13	0.95	1.7	0.5	0.2	0.2	122.9	0.2	1	3	MS
1	1	0	NA	0	0	0	0	0	5	0	1.021	3	2.4	81.1	0.2	0	0.13	0	10.5	8.1	1.7	6.3	237.2	1	1	2	MS
1	1	0	NA	0	0	0	0	0	7	0	1.006	0	3.1	3.8	0	0	0	0	4.1	0.2	0.1	0.1	6.5	0	0	MS	MS
1	1	0	NA	0	0	0	0	0	6.5	0	1.006	0	1.9	4.2	0	0	0	0	4.7	0.4	0	0.4	47.8	0.4	0	MS	MS
1	1	0	NA	0	0	0	0	0	6	1	1.006	3	3.1	704.8	27.5	0	0	0	14.3	0.7	0.4	0.2	316.7	1.7	1	2	MS
1	1	0	NA	0	0	0	0	0	5.5	0	1.021	1	12.6	116.6	0.5	0	0.68	0	105	12.1	1.1	10.9	2697	36.3	1	2	MS
1	1	0	NA	0	0	0	0	0	5	0	1.029	0	15.1	11.5	0	0	0.95	0.13	52.8	14.2	0.4	13.8	275.2	1.4	1	1	MS
1	1	0	NA	0	0	0	0	0	5.5	1	1.023	0	2.9	29.1	0	0	0	0	45.1	3.4	0.1	3.2	372.8	1.9	1	2	MS
1	1	0	NA	0	0	0	0	0	6.5	3	1.031	1	59.8	63.7	0.5	0	0	0	4.4	4.7	0.2	4.4	139	0.5	1	2	3
1	1	0	NA	0	0	0	0	0	6	0	1.014	2	6.6	145.8	1	0	0	0.13	175.4	3.2	0.2	2.9	5662.5	56.4	1	2	MS
1	1	0	NA	0	0	0	2	0	5	4	1.005	1	730	60.1	1.1	0	0.68	1.08	118.3	10.3	1.1	9.1	2101.8	27	1	2	MS
1	1	0	NA	0	0	0	0	0	7	0	1.017	3	34.4	61	0.8	0	0	0.13	76.8	4.4	0.4	3.9	522.5	102	1	2	1
1	1	0	NA	0	0	0	0	0	5.5	0	1.005	0	5.1	25.8	0	0	0	0	10	0.7	0	0.7	206.8	0.4	1	2	MS
1	1	0	NA	0	0	0	2	0	5.5	4	1.014	3	22768.3	192.9	2.8	12	0.59	0	9.3	46.4	3.4	43	884.5	3.4	1	2	1
1	1	0	NA	0	0	0	0	0	7.5	0	1.007	3	4.6	110	0.1	0	0.13	0.13	40.6	4	0	4	1441.2	1	1	2	MS
1	1	0	NA	0	0	0	0	1	6.5	1	1.024	1	37.6	73.4	1.7	0	0.13	0	37.5	7.1	0.7	6.3	765.8	1	1	2	3
1	1	0	NA	0	0	0	0	0	5.5	0	1.007	0	0.5	11.9	0	0	0	0	5	1	0.5	0.4	33.8	0.1	1	MS	MS
1	1	0	NA	0	0	0	0	0	7	0	1.012	2	51.3	592.1	6.3	0	0	0	14.3	0.5	0.1	0.4	466.7	0.8	1	2	1
1	1	0	NA	0	0	0	0	0	5.5	0	1.005	0	7.2	101.8	1.6	0	0	0	68.8	3.9	0.4	3.5	1419	0.7	1	2	MS
1	1	0	NA	0	0	0	1	0	7.5	4	1.015	3	136.6	1539.1	25.9	0	0	0.27	7.2	0.5	0	0.5	1022.8	74.3	1	2	1
1	1	0	NA	0	0	0	0	0	7	0	1.003	0	11.5	0.4	0	0	0	0	6.2	0.2	0	0.2	2.3	1.3	0	MS	MS
1	1	0	NA	0	0	0	1	0	6	4	1.02	1	871.5	62.4	0.5	0	0	0	287.5	3.4	0.5	2.8	4475.8	82	1	2	1
1	1	0	NA	0	0	0	1	0	7	4	1.022	3	359.5	1373.3	8.7	0	0	0.13	3.2	0.2	0.2	0	3618.8	2.9	1	2	1
1	1	0	NA	0	0	0	0	0	6	0	1.013	0	0.8	1.3	0	0	0	0	3.4	0	0	0	2.3	0.1	0	MS	MS
1	1	0	NA	0	0	0	0	0	5.5	3	1.009	3	49.5	576.2	4.1	0	0.27	0	4.1	0.1	0.1	0	369.8	0.2	1	4	1
1	1	0	NA	0	0	0	0	0	7.5	0	1.007	0	9.6	3.7	0	0	0.13	0	7.7	0.8	0.2	0.5	591.8	0.2	0	MS	MS
1	1	0	NA	0	0	0	0	0	7	0	1.021	0	11.1	3.4	0	0	0	0.13	16.4	1.4	0.1	1.3	439.4	0	0	MS	MS
1	1	0	NA	0	0	0	0	0	9	0	1.019	2	7	81	0.2	0	0	0	10.6	2.6	0.2	2.3	367	1	1	2	MS
1	1	0	NA	0	0	0	0	0	7	0	1.014	3	4.9	86.8	1.4	0	0	0.13	59.2	4.8	0.1	4.7	2595.8	1	1	2	MS
1	1	0	NA	0	0	0	0	0	6	0	1.017	3	27.5	32.4	0.7	0	0	0	26.7	7.6	0.4	7.2	268.7	2.8	1	2	3
1	1	0	NA	0	0	0	0	0	6	0	1.03	0	4.6	34.7	0	0	0	0	96	5.1	0.1	5	1262.3	32.1	1	2	MS
1	1	0	NA	0	0	0	1	0	6	MS	1.02	2	43.8	265.9	1.3	0	0.81	0.27	71.9	7.1	1.4	5.6	2171.4	2.9	1	2	1
1	1	0	NA	0	0	0	0	0	5.5	0	1.003	0	5	10.9	0	0	0.13	0	5.9	0.5	0	0.5	156.6	0.1	1	3	MS
1	1	0	NA	0	0	0	0	0	6	0	1.022	3	91	501.2	5.9	0	0.4	0.4	116.5	1.9	0.1	1.7	5772.3	84.6	1	2	MS
1	1	0	NA	0	0	0	0	0	5.5	0	1.014	0	2.5	0.7	0	0	0	0	0.2	0.5	0	0.5	2.3	0	0	MS	MS
1	1	0	NA	0	0	0	0	0	6	0	1.024	2	12.5	175.7	1.4	0	0.27	0	17.6	7.1	0.4	6.6	177.6	2.8	1	2	MS
1	1	0	NA	0	0	0	0	0	5.5	0	1.017	0	0.5	9.3	0	0	0.13	0	4	1.9	0.4	1.4	10.8	0.2	0	MS	MS
1	1	0	NA	0	0	0	0	0	7.5	0	1.015	1	5.8	13.6	0	0	0.27	0	27.4	1.4	0.1	1.3	1433.7	1.6	1	2	MS
1	1	0	NA	0	0	0	2	0	5.5	4	1.019	3	2050.1	3708	14.8	0	0	0	7.7	6	2.3	3.7	217.5	2.6	1	2	1
1	1	0	NA	0	0	0	2	1	6.5	4	1.021	2	2934.6	2636	59	0	0	0.4	9.6	14.1	5.4	8.6	243310	3.1	1	1	1
1	1	0	NA	0	0	0	0	0	6	3	1.013	0	181.9	3.4	0	0	0	0	1	0.4	0	0.4	22.8	0.1	0	MS	1
1	1	0	NA	0	0	0	0	0	5.5	0	1.026	0	9.9	5	0	0	0.13	0	31.6	4.4	0.5	3.8	92.3	3.1	0	MS	MS
1	1	0	NA	0	0	0	1	0	5.5	4	1.017	3	39.6	991.1	18.9	0	1.08	2.17	115.4	3.5	0.8	2.6	21068.6	377.2	1	2	MS
1	1	0	NA	0	0	0	0	0	7	1	1.01	3	2.3	62.1	0	0	0	0	82	3.4	0.2	3.1	3637.6	1.6	1	2	MS
1	1	0	NA	0	0	0	0	0	6.5	1	1.008	3	9.8	373.5	3.2	0	0.13	0	354	60.8	13.6	47.2	8455.6	20.6	1	2	MS
1	1	0	NA	0	0	0	1	0	6	4	1.025	0	3462.3	44.6	0.5	0	0	0	78.3	7.8	0.1	7.7	654.9	36.6	1	2	MS
1	1	0	NA	0	0	0	0	0	6	3	1.021	0	92.5	22.1	0	0	0.13	0	8.3	3.1	0	3.1	1584	2.2	1	2	3
1	1	0	NA	0	0	0	0	0	8.5	MS	1.023	0	70.4	3.1	0	0	0	0	5.7	1.3	0.1	1.1	38	0.7	0	MS	1
1	1	0	NA	0	0	0	0	0	5.5	0	1.015	0	5.3	8.7	0	0	0	0	4.2	1.6	0	1.6	15.1	0.7	0	MS	MS
1	1	0	NA	0	0	0	0	0	7	0	1.009	2	4.9	13	0	0	0	0	8.7	0.5	0	0.5	171.7	2.6	1	2	MS
1	1	0	NA	0	0	0	0	0	7.5	0	1.017	1	15.6	13	0	0	0	0	12.5	0.2	0.1	0.1	28	0.8	1	MS	MS
1	1	0	NA	0	0	0	0	0	7	0	1.023	0	5.8	1.7	0	0	0	0	13.1	0.5	0.1	0.4	217.4	1.3	0	MS	MS
1	1	0	NA	0	0	0	0	0	5.5	1	1.027	2	28	74.9	2	0	0.81	0.13	101.8	11.1	0.4	10.6	1005.2	2	1	2	2
1	1	0	NA	0	0	0	0	0	7.5	0	1.009	0	4.2	0.4	0	0	0	0	0.1	0.1	0	0.1	4.3	0	0	MS	MS
1	1	0	NA	0	0	0	0	0	6	0	1.019	2	6.9	85.7	0.5	0	0.68	0.13	149.2	8.1	0.4	7.6	3134.9	34.3	1	2	MS
1	1	0	NA	0	0	0	0	0	6	1	1.023	3	60.7	222.9	2.2	0	0	0	168.9	0.8	0.1	0.7	1527.8	51.9	1	2	MS
1	1	0	NA	0	0	0	0	0	6	0	1.017	3	3.1	143.7	9.9	0	0	0.4	28.7	3.7	1	2.6	1630.5	0.1	1	2	MS
1	1	0	NA	0	0	0	0	0	6.5	0	1.025	3	2.8	90.5	2.2	0	0	0.27	6.9	7.2	1.7	5.4	29.2	0.4	1	MS	MS
1	1	0	NA	0	0	0	0	0	6	MS	1.017	3	10	177.5	0.8	0	0.54	0	8.5	10.6	0.7	9.9	30.3	1.4	1	MS	MS
1	1	0	NA	0	0	0	0	0	7	0	1.05	3	8	211.7	2.3	0	0.4	0.27	247.1	5	0	5	12467.3	145.7	1	4	MS
1	1	0	NA	0	0	0	0	0	6.5	0	1.02	2	2.4	75.3	0.4	0	0.27	0.13	30.3	6.2	0.1	6	3300	2	1	2	MS
1	1	0	NA	0	0	0	0	0	7	0	1.01	1	1.9	19.4	0	0	0	0	5.6	0.8	0.2	0.5	18.6	0.2	1	MS	MS
1	1	0	NA	0	0	0	0	0	6.5	1	1.008	2	9.1	24	0	0	0.13	0	9.4	2.2	0	2.2	240.3	0.1	1	2	MS
1	1	0	NA	0	0	0	0	0	7	4	1.003	1	4.9	38.1	0.1	0	0	0	6.6	2	0	2	417.5	0.4	1	2	MS
1	1	0	NA	0	0	0	0	0	5.5	1	1.006	2	21.7	47.9	0.5	0	0	0.13	24.7	2.2	0.7	1.4	381	1.1	1	2	2
1	1	0	NA	0	0	0	0	0	6	0	1.015	3	1696.3	1113.3	19.6	938.3	0	0	117.1	45	33.1	11.8	11091.4	147.1	1	4	MS
1	1	0	NA	0	0	0	0	0	5.5	0	1.018	1	3.2	3.5	0	0	0	0	11.8	2.3	0.1	2.2	61.9	1.3	0	MS	MS
1	1	0	NA	0	0	0	2	0	5.5	4	1.005	3	335.4	244.5	4.1	23.4	0.68	0.95	12.4	15.2	1.4	13.7	737.5	1.4	1	2	2
1	1	0	NA	0	0	0	0	0	6.5	0	1.013	1	5.4	18.7	0	0	0.13	0	12.7	1.3	0	1.3	84.1	0.5	1	MS	MS
1	1	0	NA	0	0	0	0	0	7	0	1.004	0	1.4	3.9	0	0	0	0	13.7	1	0.1	0.8	65.4	0.1	0	MS	MS
1	1	0	NA	0	0	0	0	0	7.5	1	1.008	0	29	15.7	0	0	0	0	0.5	1.7	0.1	1.6	4.3	2.9	0	MS	2
1	1	0	NA	0	0	0	0	0	6.5	1	1.011	3	18.6	326.3	6.6	0	0.13	0.4	46.3	31.6	0.5	31	2777.3	36.2	1	2	MS
1	1	0	NA	0	0	0	0	0	7	1	1.011	1	43.1	34.8	0.1	0	0	0	9	1.6	0	1.6	117.4	0.5	1	3	3
1	1	0	NA	0	0	0	0	0	7	0	1.017	1	10.9	17.9	0	0	0	0	2.5	3.2	0.5	2.6	81.5	0.4	1	MS	MS
1	1	0	NA	0	0	0	0	0	5.5	3	1.014	2	21.8	56.5	0.7	0	0	0	35.3	4.7	0.5	4.1	221.9	1.7	1	2	3
1	1	0	NA	0	0	0	0	0	7	0	1.011	0	4.3	20.3	0	0	0	0	59.9	2.9	0.2	2.6	2128.1	2.8	1	2	MS
1	1	0	NA	0	0	0	0	1	5.5	0	1.012	2	1.6	99.7	4.2	0	0	0	3.8	5.6	0.8	4.7	37664.6	0.4	1	1	MS
1	1	0	NA	0	0	0	0	0	7.5	0	1.007	0	1.7	0.7	0	0	0	0	1.9	0.4	0	0.4	0	0.1	0	MS	MS
1	1	0	NA	0	0	0	1	0	6	4	1.012	3	845.5	2704.7	49.1	0	0.4	0	38.8	1.1	1	0.1	410.1	132.1	1	2	1
1	1	0	NA	0	0	0	0	0	7	0	1.01	0	6.6	1.9	0	0	0.13	0	0.1	0.7	0	0.7	1.1	0.8	0	MS	MS
1	1	0	NA	0	0	0	0	0	5	0	1.022	3	3.1	46.1	4.1	0	0.27	0.13	527.1	10.8	1.3	9.5	28316.9	44.9	1	4	MS
1	1	0	NA	0	0	0	0	0	7.5	0	1.001	0	0	0.7	0	0	0	0	1.9	0.1	0	0.1	22.7	0.1	0	MS	MS
1	1	0	NA	0	0	0	0	0	7	0	1.009	1	17.4	80.5	1.4	0	0	0	3.4	3.8	0.4	3.4	39.1	3.1	1	MS	MS
1	1	0	NA	0	0	0	0	0	6.5	0	1.004	0	1	24.9	0	0	0	0	0.2	0.5	0	0.5	21330.5	0	1	1	MS
1	1	0	NA	4	0	0	1	0	6.5	MS	1.03	0	62.6	24	0	0	0.27	0	0.4	0.2	0	0.2	34.8	0.2	1	MS	3
1	1	0	NA	0	0	0	0	0	5.5	0	1.029	0	5.7	3.5	0	0	0.4	0	47.5	5	0.1	4.8	923.4	1.9	0	MS	MS
1	1	0	NA	0	0	0	0	0	7.5	0	1.021	0	7.2	4.5	0	0	0.13	0	8.2	0.2	0	0.2	49	0.8	0	MS	MS
1	1	0	NA	0	0	0	0	0	6	0	1.005	0	3.2	0.4	0	0	0	0	6.5	0.8	0.1	0.7	3.5	0.1	0	MS	MS
1	1	0	NA	0	0	0	0	0	6	1	1.011	3	9.1	428.8	4.7	0	0.81	1.9	26.5	22.8	0.2	22.5	5060.3	46.7	1	2	MS
1	1	0	NA	0	0	0	2	0	7	4	1.008	3	139.9	22572.3	1826.8	0	0	0.3	59.3	101.1	89.9	11.2	30815	318.8	1	1	MS
1	1	0	NA	0	0	0	0	0	5.5	0	1.023	0	18.3	26	0	0	0.27	0	22	5.4	0.2	5.1	945.6	1.4	1	2	MS
1	1	0	NA	0	0	0	1	0	6	4	1.017	3	568.9	2839	177	0	0.81	1.9	303.5	7.4	2.3	5	4672.3	275.4	1	4	1
1	1	0	NA	0	0	0	0	0	5.5	3	1.021	2	96.3	906.8	4.2	0	0	0	2.8	1.1	0.1	1	79.4	1.3	1	MS	3
1	1	0	NA	0	0	0	0	0	6	0	1.016	3	20.7	96.4	3.2	0	0.27	0.4	72.5	13.6	1.3	12.3	1323.9	3.7	1	2	3
1	1	0	NA	0	0	0	0	0	5.5	0	1.014	0	0.2	3.5	0	0	0	0.13	1.7	0.1	0	0.1	14	0	0	MS	MS
1	1	0	NA	0	0	0	0	0	5	1	1.017	3	11.4	268.6	3.7	0	0.95	0.68	14.2	25.1	7.6	17.4	183.5	3.1	1	2	MS
1	1	0	NA	4	0	0	2	0	5.5	1	1.024	2	11.8	144.8	4.4	0	0.95	0.27	31.6	7.6	0	7.6	2480.5	1.9	1	2	MS
1	1	0	NA	0	0	0	0	0	6	3	1.007	2	1.3	50.6	0.1	0	0	0	23	1.7	0.1	1.6	106.6	1	1	3	MS
1	1	0	NA	0	0	0	0	0	5.5	1	1.007	0	14	6.2	0	0	0	0	1	1.4	0	1.4	11.6	2	0	MS	MS
1	1	0	NA	0	0	0	0	0	5.5	0	1.012	0	2.5	7.3	0	0	0	0.13	22.4	1.3	0.2	1	477.9	1	0	MS	MS
1	1	0	NA	0	0	0	2	0	6	4	1.017	3	34847.1	7695.9	80.5	0	0	0.4	18.6	1	0.5	0.4	2738.9	363	1	2	1
1	1	0	NA	0	0	0	0	0	6	0	1.03	1	26.7	7.1	0	0	0.68	0	23.4	3.8	0.1	3.7	78.3	32	0	MS	MS
1	1	0	NA	0	0	0	0	0	7	0	1.003	0	1.9	5	0	0	0.13	0	2.9	0.4	0	0.4	147.1	0.5	0	MS	MS
1	1	0	NA	0	0	0	0	0	6	0	1.016	1	1.7	9.6	0	0	0	0	2	0.5	0.2	0.2	14.1	0.4	0	MS	MS
1	1	0	NA	0	0	0	0	0	5.5	0	1.022	1	29.2	23.5	0	0	0	0	62.3	3.1	0.1	2.9	265.3	3.8	1	2	3
1	1	0	NA	0	0	0	0	0	7.5	0	1.004	2	0.9	19.8	0	0	0	0	9.3	0.5	0	0.5	73.5	1.1	1	MS	MS
1	1	0	NA	0	0	0	2	0	6	4	1.01	2	4596.1	270.9	7.6	0	0	0.13	1.7	2.3	1.1	1.1	431.3	89.8	1	2	1
1	1	0	NA	0	0	0	0	0	8	4	1.007	3	187.3	2192.2	7.6	0	0	0	1.3	0.2	0.2	0	141.4	0.1	1	2	1
1	1	0	NA	0	0	0	0	0	5.5	0	1.018	1	3.9	21.6	0	0	0.13	0	18.4	12	2	9.9	42.4	0.7	1	MS	MS
1	1	0	NA	0	0	0	0	0	6.5	0	1.008	0	3.6	1	0	0	0	0	1.6	0.2	0	0.2	22.8	0	0	MS	MS
1	1	0	NA	0	0	0	2	0	6.5	4	1.008	3	2476.7	85.9	0.2	0	0.54	0.13	0.8	7.3	0.1	7.2	308.5	0.4	1	2	1
1	1	0	NA	0	0	0	2	0	6	1	1.022	0	52.2	3.8	0	0	0.81	0.27	16.5	4.1	0	4.1	22.2	1	0	MS	2
1	1	0	NA	0	0	0	0	0	6.5	0	1.02	0	11	15.8	0	0	0	0	10.5	2.8	0.2	2.5	714.5	1.1	1	2	MS
1	1	0	NA	0	0	0	0	0	5.5	1	1.022	0	6.8	16.4	0	0	0	0	18	2.2	0.4	1.7	197.4	0.4	1	2	MS
1	1	0	NA	0	0	0	0	0	7	0	1.008	0	10.5	4.2	0	0	0	0	5.7	1.1	0.1	1	47.8	0.1	0	MS	MS
1	1	0	NA	0	0	0	0	0	7.5	0	1.011	0	3.5	11.5	0	0	0	0	42.2	1	0.1	0.8	180.5	0.4	1	2	MS
1	1	0	NA	0	0	0	0	0	7	0	1.004	0	6.3	0.8	0	0	0.13	0.4	6.3	1.6	0	1.6	57.2	4.1	0	MS	MS
1	1	0	NA	0	0	0	0	0	6	0	1.011	2	5.5	429	1.6	0	0	0.13	6.8	6	0.2	5.7	288.2	1.1	1	2	MS
1	1	0	NA	0	0	0	0	0	6	0	1.013	3	6	232.4	7.5	0	0.68	0.13	40	0.7	0.1	0.5	1841.9	59.6	1	4	MS
1	1	0	NA	0	0	0	0	0	5.5	0	1.015	0	4.4	7.5	0	0	0.95	0.27	51	2	0.2	1.7	1126.8	0.7	0	MS	MS
1	1	0	NA	0	0	0	0	0	7.5	0	1.018	0	4.5	3.5	0	0	0	0	0.1	0.7	0	0.7	0	0.1	0	MS	MS
1	1	0	NA	0	0	0	0	0	6	0	1.011	0	17.6	12.8	0	0	0	0	21.9	1.1	0	1.1	585.3	0.5	1	2	MS
1	1	0	NA	0	0	0	0	0	6	0	1.019	2	101.9	68.6	0.2	0	0.13	0.13	6	6.8	0	6.8	571.5	1.4	1	2	1
1	1	0	NA	0	0	0	0	0	5.5	1	1.005	0	25.7	3.2	0	0	0	0	29.2	0.8	0	0.8	57.1	0.7	0	MS	2
1	1	0	NA	3	0	0	0	0	6	0	1.019	0	4.9	5.6	0	0	0.95	0.4	3.1	11	0.2	10.8	12.8	2.6	0	MS	MS
1	1	0	NA	0	0	0	0	0	6.5	0	1.012	0	11.2	1	0	0	0	0	0.4	0.1	0	0.1	1.1	0.2	0	MS	MS
1	1	0	NA	0	0	0	0	0	6	0	1.004	0	0.2	2.8	0	0	0	0	11.9	1	0.1	0.8	78.2	2.5	0	MS	MS
1	1	0	NA	0	0	0	0	0	6.5	0	1.011	0	12.8	9.4	0	0	0	0	14.5	1.3	0.2	1	8.6	0.4	0	MS	MS
1	1	0	NA	0	0	0	0	0	6.5	0	1.006	3	3	197.7	3.1	0	0	0.13	75.2	11.1	0.7	10.3	2780.7	2.9	1	2	MS
1	1	0	NA	0	0	0	0	0	6.5	1	1.007	0	1.7	5.3	0	0	0.13	0	5	2	0.1	1.9	433.5	1	0	MS	MS
1	1	0	NA	0	0	0	0	0	5.5	0	1.01	3	6.9	261	13.4	0	0.4	0.4	75.8	15.9	0.7	15.2	3659.9	48.7	1	2	MS
1	1	0	NA	0	0	0	0	0	5.5	1	1.021	3	30.1	270	4.3	0	0.68	0.27	44.6	9.9	0.7	9.2	637.4	2.8	1	2	3
1	1	0	NA	0	0	0	0	0	6	0	1.015	0	2.3	14.2	0	0	0	0	19.5	1.6	0.1	1.4	43.2	0.7	1	MS	MS
1	1	0	NA	0	0	0	0	1	6	0	1.028	1	3.1	13.3	0	0	0.13	0	106.8	15.2	0.2	14.9	1600.4	29.5	1	2	MS
1	1	0	NA	0	0	0	0	0	6.5	0	1.021	2	19.7	35.8	0.2	0	0	0	161.3	11.9	0.8	11.1	6442	4.2	1	2	MS
1	1	0	NA	0	0	0	0	0	5.5	0	1.004	0	4.3	0.2	0	0	0	0	1	0.1	0	0.1	16.3	0	0	MS	MS
1	1	0	NA	0	0	0	0	0	5.5	0	1.006	1	0.8	9.6	0	0	0	0.13	1.6	0.8	0.1	0.7	40.8	0.1	0	MS	MS
1	1	0	NA	0	0	0	0	0	6.5	MS	1.008	2	131.6	80.7	0.5	0	0.54	0.4	132.8	0.7	0	0.7	1320.7	61.3	1	2	3
1	1	0	NA	0	0	0	0	0	6.5	0	1.013	0	1.9	0.8	0	0	0	0	2.5	0.4	0	0.4	1	0	0	MS	MS
1	1	0	NA	0	0	0	0	0	7	0	1.004	0	0.9	0.4	0	0	0	0	2.4	0.4	0.2	0.1	12.8	0	0	MS	MS
1	1	0	NA	0	0	0	0	0	7	0	1.012	0	5.4	5.3	0	0	0	0	0.2	0.4	0	0.4	2.1	0.1	0	MS	MS
1	1	0	NA	0	0	0	0	0	6.5	0	1.002	0	0.8	1.9	0	0	0	0	3.5	0.1	0	0.1	48.8	0	0	MS	MS
1	1	0	NA	0	0	0	0	0	5.5	0	1.023	2	6.2	76.2	1.1	0	0.13	0.13	57.4	12.1	1.3	10.8	4267.6	2.6	1	2	MS
1	1	0	NA	0	0	0	0	0	6.5	0	1.006	0	1	0.4	0	0	0	0	1.6	0.4	0	0.4	10.5	0	0	MS	MS
1	1	0	NA	0	0	0	0	0	7.5	0	1.013	2	2.8	74.3	2.2	0	0	0.13	52.6	3.2	0	3.2	1306.8	1	1	2	MS
1	1	0	NA	0	0	0	0	0	6	0	1.016	0	4.2	4.1	0	0	0	0	6.3	0.7	0	0.7	60.9	0.4	0	MS	MS
1	1	0	NA	0	0	0	0	0	5.5	0	1.023	0	3.9	2.8	0	0	0.27	0	3.2	0.8	0	0.8	29.1	0	0	MS	MS
1	1	0	NA	0	0	0	2	0	6.5	4	1.018	1	1172.6	271.2	0.4	0	0.27	0.13	3.4	3.9	0.2	3.7	1246.1	1.9	1	1	1
1	1	0	NA	0	0	0	0	0	6.5	0	1.028	0	13.4	3.6	0	0	0	0	23.5	1.1	0.1	1	288.7	0.4	0	MS	MS
1	1	0	NA	0	0	0	0	0	7.5	0	1.013	0	3.2	13.5	0	0	0	0	2.2	1.7	0.1	1.6	4.6	1.4	0	MS	MS
1	1	0	NA	0	0	0	0	0	5.5	0	1.019	0	0.9	15.9	0	0	0	0	8.4	3.7	0.5	3.1	317.9	0.5	1	2	MS
1	1	0	NA	0	0	0	0	0	5.5	0	1.019	1	4.4	40.5	0.4	0	0.13	0	20.2	1.6	0	1.6	984	2.2	1	2	MS
1	1	0	NA	0	0	0	0	0	7.5	0	1.021	2	12.9	39.3	0.2	0	0.54	0.54	131.3	1.7	0.4	1.3	10087.8	120.2	1	2	MS
1	1	0	NA	0	0	0	0	0	7.5	1	1.002	0	31.8	19.8	0	0	0	0	18.4	0.5	0	0.5	110.9	2	1	3	2
1	1	0	NA	3	0	0	1	0	6	4	1.012	2	1800.6	219.4	0.4	0	0.27	0	9.6	5.3	0.4	4.8	762.5	0.4	1	2	1
1	1	0	NA	0	0	0	0	0	6	0	1.019	2	2.3	11.1	0	0	0	0	29.6	3.2	0	3.2	425.4	0.1	1	2	MS
1	1	0	NA	4	0	0	0	0	6	0	1.031	1	1.3	26.5	0	0	0	0	12.3	2.9	0.5	2.3	97.8	1.7	1	MS	MS
1	1	0	NA	0	0	0	0	0	5	1	1.01	0	10.2	5.1	0	0	0.13	0	2.2	1.1	0	1.1	16.3	0.2	0	MS	MS
1	1	0	NA	0	0	0	0	0	5.5	MS	1.009	3	12.9	291.5	10.8	0	0.54	0.13	7.2	6	1.3	4.7	240.4	0.8	1	2	MS
1	1	0	NA	0	0	0	0	0	7	0	1.017	0	9.2	2.9	0	0	0	0.13	9.3	1.1	0.5	0.5	125	0.4	0	MS	MS
1	1	0	NA	0	0	0	1	0	6	3	1.013	3	64.5	3865.9	38.7	0	0.4	0	7.5	1.1	0.7	0.4	1672.7	1.7	1	2	1
1	1	0	NA	0	0	0	1	0	5.5	1	1.027	2	76.9	292.5	3.4	0	0	0.27	13.9	9.3	1.3	7.9	126.2	59.3	1	3	MS
1	1	0	NA	0	0	0	0	0	7.5	0	1.018	1	8.5	245.8	0.4	0	0	0	2.9	1.1	0.2	0.8	43.2	0.4	1	MS	MS
1	1	0	NA	0	0	0	0	0	8.5	0	1.008	0	1.7	1	0	0	0	0	11.6	0.4	0	0.4	10.5	0.5	0	MS	MS
1	1	0	NA	0	0	0	0	0	6	4	1.021	1	79.9	23.5	0	0	0.13	0	46.7	12.8	0.2	12.5	1816.5	4.4	1	2	2
1	1	0	NA	0	0	0	0	0	6.5	MS	1.026	0	36.8	45.3	0.7	0	0	0	34.7	4.2	0.4	3.8	1258.9	2	1	2	1
1	1	0	NA	0	0	0	1	0	6	1	1.023	3	24.4	217	1.9	0	0.27	0	24	12.1	0.8	11.2	3584.8	1.3	1	2	1
1	1	0	NA	0	0	0	0	0	7.5	0	1.007	0	5.4	43.7	0.1	0	0	0	0.4	0	0	0	10.4	0	1	MS	MS
1	1	0	NA	0	0	0	0	0	5.5	0	1.019	1	10.2	17	0	0	0	0.13	9.4	12.4	1.1	11.2	52.5	0.8	1	MS	MS
1	1	0	NA	0	0	0	1	0	6	1	1.027	1	33	9.4	0	215.8	1.08	0.27	3.4	0.2	0	0.2	9.3	80.2	0	MS	3
1	1	0	NA	0	0	0	0	0	5.5	0	1.009	3	15.8	979.2	35.6	0	0.95	2.45	179.4	1.9	0.2	1.6	11364	108.2	1	2	MS
1	1	0	NA	0	0	0	0	1	5.5	MS	1.015	3	77.7	1300.7	14.3	0	0.13	0	1.9	0.1	0	0.1	483.9	1.3	1	2	1
1	1	0	NA	0	0	0	0	0	7.5	MS	1.016	2	6.2	108.7	0.7	0	0	0	15.8	3.4	0.4	2.9	37.3	1.7	1	MS	MS
1	1	0	NA	0	0	0	0	0	5	3	1.022	1	41.3	91.3	0.7	0	1.36	2.45	113.1	0.7	0	0.7	4949.4	124.6	1	2	MS
1	1	0	NA	0	0	0	2	0	7	4	1.014	3	22544.3	470.5	0.4	0	0.92	0	6.2	22.8	0.4	22.4	958.5	0.2	1	2	1
1	1	0	NA	0	0	0	0	0	6	0	1.007	2	3.8	72	0.7	0	0.13	0.13	152.7	8.8	1.7	7.1	2146	21.7	1	2	MS
1	1	0	NA	0	0	0	1	0	6	MS	1.021	2	82.7	41.5	0.1	0	0.81	0.27	206.3	19.1	1	18.1	4499.8	4.1	1	2	3
1	1	0	NA	0	0	0	0	0	7.5	MS	1.015	2	105.5	163.1	0	0	1.22	0.13	28.2	2.2	0	2.2	431.2	1.3	1	2	1
1	1	0	NA	0	0	0	0	1	7	0	1.008	3	2.5	196.4	1.7	0	0.27	0	1.1	5	0.4	4.5	54670.9	0.2	1	1	MS
1	1	0	NA	0	0	0	0	0	6.5	MS	1.023	2	31.2	27.7	0	0	0	0	11.4	1.4	0	1.4	491.7	0.1	1	2	1
1	1	0	NA	0	0	0	0	0	7.5	0	1.005	1	0.4	56.1	1.3	0	0	0.13	40.8	9.1	0.2	8.8	898.9	0.5	1	2	MS
1	1	0	NA	0	0	0	0	0	6	1	1.013	0	19	13.7	0	0	0.54	0	4.7	1.3	0	1.3	56	0.4	1	MS	MS
1	1	0	NA	0	0	0	0	0	7	1	1.009	3	22.6	476	12	0	0	0.4	161	2.3	0	2.3	7995.5	156	1	2	MS
1	1	0	NA	0	0	0	0	0	5.5	1	1.017	1	36.3	21.3	0	0	0	0.13	44.8	8	1.1	6.8	1362	0.4	1	2	3
1	1	0	NA	0	0	0	0	0	7.5	0	1.005	0	0.8	12.1	0	0	0	0	16.2	1.4	0.1	1.3	317.9	0.7	1	2	MS
1	1	0	NA	0	0	0	1	0	5.5	0	1.015	0	2.4	11.8	0	0	0	0	25.6	2.8	0.8	1.9	95.7	0.4	1	MS	MS
1	1	0	NA	0	0	0	0	0	5.5	0	1.032	0	21.9	24.8	0	196.1	0.27	0	45.3	4.8	0.1	4.7	1412.1	3.9	1	2	2
1	1	0	NA	0	0	0	0	0	6	0	1.009	1	2.5	27.6	0	0	0.13	0	1.7	2.8	0	2.8	72.4	0.5	1	MS	MS
1	1	0	NA	0	0	0	0	1	5	MS	1.021	3	6.8	267.6	7.5	0	0.27	0.27	4.1	14.5	3.1	11.3	51115.3	0.8	1	4	MS
1	1	0	NA	0	0	0	1	0	7.5	0	1.021	2	17.3	237.9	1.4	0	0	0	49.5	9.7	0.8	8.9	3859	1.1	1	2	MS
1	1	0	NA	0	0	0	0	0	6.5	1	1.008	3	1.6	103.4	1.9	0	0	0.4	29.3	0.8	0	0.8	1663.4	66.6	1	2	MS
1	1	0	NA	0	0	0	0	0	6	1	1.012	2	19.7	121.7	1.3	0	0.54	0	37.3	10.6	0.5	10	1626.8	2	1	2	MS
1	1	0	NA	0	0	0	0	0	7	0	1.012	0	4.3	6.8	0	0	0.13	0	2.8	1	0	1	9.7	0.5	0	MS	MS
1	1	0	NA	0	0	0	0	1	5.5	0	1.008	3	3.9	334.4	8.8	0	0.27	0.13	1	8.2	0.5	7.6	618.1	1.6	1	2	MS
1	1	0	NA	0	0	0	0	0	7	0	1.018	0	14.5	1.4	0	0	0	0.13	2.9	0.8	0.1	0.7	5.8	0.5	0	MS	MS
1	1	0	NA	0	0	0	2	0	6	0	1.01	2	35.2	66.1	1	0	0.13	0	26.9	3.5	0.4	3.1	264.1	2.3	1	2	3
1	1	0	NA	0	0	0	0	0	5	3	1.019	0	43.8	11.3	0	125.5	0.13	0	26.7	3.7	0.2	3.4	153.1	1.3	1	2	2
1	1	0	NA	0	0	0	0	0	7.5	0	1.003	0	2.4	1.3	0	0	0	0	4.2	0.2	0	0.2	497.9	0.2	0	MS	MS
1	1	0	NA	0	0	0	1	0	7	0	1.025	1	41.5	32.6	0.4	0	1.36	0.4	16	11.4	2.2	9.1	50	1.4	1	MS	3
1	1	0	NA	0	0	0	0	0	5.5	MS	1.014	3	19.1	164.6	9.4	0	0.27	0.54	36.2	14.8	0.7	14	4041	33.3	1	2	MS
1	1	0	NA	0	0	0	0	0	5.5	1	1.017	3	14.6	925.3	13.9	0	0.4	0.13	92.9	13.9	1.7	12.1	508	425.6	1	2	MS
1	1	0	NA	0	0	0	0	0	5.5	0	1.023	0	4.3	25.3	0	0	0.13	0	5.9	6.5	0.5	5.9	158.9	1.7	1	2	MS
1	1	0	NA	0	0	0	0	0	5.5	0	1.003	0	1	0.2	0	0	0	0	0.4	0.1	0	0.1	2.3	0	0	MS	MS
1	1	0	NA	0	0	0	0	0	5.5	0	1.026	3	9.8	90.8	5.4	45.4	0	0.13	216.7	13.6	1.1	12.4	4783.8	42.4	1	2	MS
1	1	0	NA	0	0	0	0	0	6	0	1.008	1	1.2	5.7	0	0	0.27	0	20.1	3.1	0	3.1	53.7	2.9	0	MS	MS
1	1	0	NA	0	0	0	0	0	5.5	1	1.016	2	20.8	13.6	0	11.8	0.4	0	60.1	6.6	1.6	5	59.6	2.8	1	MS	2
1	1	0	NA	0	0	0	1	1	5.5	3	1.006	3	25.1	999.5	69.2	0	0.54	0.4	1.1	2.6	2.3	0.2	151.9	0.2	1	3	3
1	1	0	NA	0	0	0	0	0	5.5	0	1.004	0	30.8	7.2	0	0	0	0	6.6	0.7	0	0.7	297.9	1.4	0	MS	2
1	1	0	NA	0	0	0	0	0	5.5	0	1.021	3	6.2	1421.3	8.2	0	0	0.13	267.5	3.2	0.1	3.1	2441.9	95.9	1	2	MS
1	1	0	NA	0	0	0	0	1	5	0	1.016	2	44.9	288.7	8.7	0	0	0	198.1	35.6	3.2	32.3	20802.4	47.6	1	4	MS
1	1	0	NA	0	0	0	0	0	7	0	1.002	0	1.6	3.6	0	0	0	0	1.7	0.2	0.2	0	3.4	0.5	0	MS	MS
1	1	0	NA	0	0	0	0	0	7	0	1.007	0	2	3.1	0	0	0	0	8.5	0.8	0.2	0.5	107.5	0.4	0	MS	MS
1	1	0	NA	0	0	0	0	0	9	0	1.016	0	15.2	1.1	0	0	0	0	16.7	1.7	0.1	1.6	17.3	0.7	0	MS	MS
1	1	0	NA	0	0	0	1	0	7.5	0	1.025	0	61.8	17.6	0	0	1.9	2.04	112.2	0.2	0	0.2	20518.2	141.2	1	2	MS
1	1	0	NA	0	0	0	0	1	5.5	0	1.025	2	13.3	142	0.1	0	0.13	0	12.1	10.8	2.5	8.3	32.6	1.3	1	MS	MS
1	1	0	NA	0	0	0	0	0	6.5	4	1.021	3	22.1	167.6	4.8	0	0.13	0	36.1	0.5	0.2	0.2	1993	72.7	1	2	MS
1	1	0	NA	0	0	0	0	0	7.5	0	1.005	2	40	47.9	0.5	0	0.13	0.27	74.3	5.3	0	5.3	1533.4	1.9	1	2	2
1	1	0	NA	0	0	0	0	0	5.5	1	1.021	3	69.5	73.5	0.8	290.9	1.08	0	7.6	16.1	4.5	11.5	172.9	2.8	1	2	3
1	1	0	NA	0	0	0	0	0	5	0	1.006	0	6.6	10	0	8.2	0	0	1.7	1.4	0.1	1.3	19.8	0.7	1	MS	MS
1	1	0	NA	0	0	0	0	0	6	0	1.018	1	9.1	81.7	2	0	0.27	0	97.7	13	0.7	12.2	2128.6	22.5	1	2	MS
1	1	0	NA	0	0	0	0	0	5	4	1.005	0	806.2	6.3	0	0	0	0	0.8	1.1	0.1	1	19.5	0.1	0	MS	1
1	1	0	NA	0	0	0	0	0	6.5	1	1.005	3	2.9	170.2	3.5	0	0	0	0	1.7	0.1	1.6	19.8	0	1	MS	MS
1	1	0	NA	0	0	0	0	0	5	0	1.019	0	28	1.4	0	0	0.13	0.13	2.5	0.8	0	0.8	2.3	0.2	0	MS	2
1	1	0	NA	0	0	0	0	0	5	0	1.01	3	0.9	71.8	12.7	0	3.26	0.4	26.5	3.7	1.9	1.7	171.8	451.4	1	2	MS
1	1	0	NA	0	0	0	0	0	6.5	0	1.005	0	4.2	0.2	0	0	0	0	2	0.1	0.1	0	2.3	0	0	MS	MS
1	1	0	NA	0	0	0	0	0	7	0	1.008	2	8.9	4.7	0	0	0.27	0.13	7.1	0.8	0.1	0.7	543.5	0.7	0	MS	MS
1	1	0	NA	0	0	0	1	0	6.5	1	1.003	3	1.4	226.8	18.5	0	0.13	0.54	40.4	3.9	0	3.9	6632.8	1.7	1	4	MS
1	1	0	NA	0	0	0	0	0	5.5	1	1.006	2	6.5	24.4	0	0	0	0	3.2	4.7	2.2	2.5	13	0.7	1	MS	MS
1	1	0	NA	0	0	0	0	0	6	0	1.014	0	8.4	2.8	0	0	0.13	0	23.6	0.4	0.1	0.2	176.5	1.3	0	MS	MS
1	1	0	NA	0	0	0	0	0	6	1	1.008	0	17.5	6.8	0	0	0	0	20.1	3.1	0.4	2.6	161.2	0.5	0	MS	MS
1	1	0	NA	0	0	0	0	0	5.5	0	1.02	0	5.8	2.8	0	0	0	0	9	1.6	0.2	1.3	60.9	0.4	0	MS	MS
1	1	0	NA	0	0	0	0	0	5	4	1.027	0	814	16.7	0	0	0	0	12.8	7.3	0.7	6.6	288.7	1.1	1	2	1
1	1	0	NA	0	0	0	0	0	6	0	1.004	0	0	0.1	0	0	0	0	0.7	0	0	0	44.5	0	0	MS	MS
1	1	0	NA	0	0	0	0	0	6	1	1.013	3	10.9	532.4	11.1	0	0	0	8.4	1.1	0.5	0.5	4968.4	0.7	1	1	MS
1	1	0	NA	0	0	0	0	0	5.5	0	1.011	0	1.4	1.3	0	0	0	0	4.1	0.8	0	0.8	2.3	0.5	0	MS	MS
1	1	0	NA	0	0	0	0	0	6	0	1.018	0	4.6	4.7	0	0	0.13	0	0.4	0.4	0	0.4	8.1	0	0	MS	MS
1	1	0	NA	0	0	0	0	0	5.5	0	1.016	0	2.8	5.6	0	0	0.4	0.13	2.3	6.9	0	6.9	29.2	2.9	0	MS	MS
1	1	0	NA	0	0	0	3	0	5.5	MS	1.012	2	17.8	59.2	1.7	0	0.13	0	2.2	7.8	0	7.8	512.4	0.5	1	2	MS
1	1	0	NA	0	0	0	0	0	5.5	1	1.016	3	10.9	333.2	2.2	0	0.13	0	2.8	11.2	2.6	8.6	32.6	1.1	1	MS	MS
1	1	0	NA	0	0	0	0	0	6.5	0	1.014	0	4.7	4.1	0	0	0	0	1.4	0.2	0	0.2	99.3	0.1	0	MS	MS
1	1	0	NA	0	0	0	0	0	6.5	MS	1.019	0	5.1	7	0	0	0.13	0	3.8	3.6	0.2	3.4	26.8	0.4	0	MS	MS
1	1	0	NA	0	0	0	2	0	7	3	1.011	3	13.2	5057.2	49.1	0	1.63	0.4	5.3	1	0.2	0.7	1261.3	1.1	1	2	MS
1	1	0	NA	0	0	0	0	0	5.5	1	1.022	3	106	1227.9	16.8	0	0	0	0.8	1.3	0.8	0.4	52.5	2.9	1	MS	3
1	1	0	NA	0	0	0	0	0	6	0	1.01	3	6.8	229.2	1.9	0	0.13	0	119.1	9.9	1.6	8.2	2001.1	30.9	1	2	MS
1	1	0	NA	0	0	0	0	0	7.5	0	1.009	0	4.2	1	0	0	0	0	3.9	1.9	0.1	1.7	2.3	1.1	0	MS	MS
1	1	0	NA	0	0	0	0	0	5.5	0	1.007	1	0.8	4.1	0	0	0.13	0	3.4	1.4	0	1.4	58.4	2.6	0	MS	MS
1	1	0	NA	0	0	0	1	0	6	0	1.019	3	14.8	561.4	9.9	0	0.95	0.13	70.1	7.4	3.1	4.2	378.7	31	1	2	MS
1	1	0	NA	0	0	0	1	0	6	0	1.03	2	17.4	48	0.2	0	0.68	0	26.2	27.6	9	18.5	308.9	27.6	1	2	MS
1	1	0	NA	0	0	0	0	1	5.5	1	1.017	3	2.3	1179.5	31.6	0	0	0	0.8	2.5	0.7	1.7	43580.4	0.5	1	1	MS
1	1	0	NA	0	0	0	0	0	6.5	0	1.006	0	4.9	0.7	0	0	0	0	0.5	0.8	0	0.8	1.1	0.2	0	MS	MS
1	1	0	NA	0	0	0	0	0	5	0	1.015	1	3.5	25.8	0	0	0.13	0	17.2	5.4	1.1	4.3	139.2	1	1	2	MS
1	1	0	NA	0	0	0	0	0	5.5	3	1.005	0	54	0.7	0	0	0	0	0	0.1	0	0.1	5.8	0.1	0	MS	3
1	1	0	NA	0	0	0	0	0	6.5	0	1.011	2	2	66.1	1.1	0	0	0	9.3	4.8	1	3.8	42	0.4	1	MS	MS
1	1	0	NA	0	0	0	0	0	5.5	4	1.02	3	66.9	331.3	2.9	0	0.13	0.13	50.3	18.2	0.1	18	3001.8	2	1	4	3
1	1	0	NA	0	0	0	0	0	6	0	1.004	3	3.6	166.9	2.8	0	0	0	32.2	6.8	0.8	5.9	647.3	1.4	1	2	MS
1	1	0	NA	3	0	0	0	0	6.5	1	1.012	3	3.9	6515.5	148.9	0	0	0.13	1.6	0.8	0.8	0	141.4	0.5	1	3	MS
1	1	0	NA	0	0	0	0	0	5.5	0	1.02	0	7.4	22.6	0	0	0.27	0	4.5	1.3	0	1.3	3.5	0.7	0	MS	MS
1	1	0	NA	4	0	0	0	0	5.5	0	1.026	3	55.9	10.3	0	16.4	1.22	0	14.3	14.2	1	13.1	106.3	25.7	1	3	MS
1	1	0	NA	0	0	0	0	1	6.5	1	1.005	3	13.9	165.9	3.7	0	0	0	0.1	1.1	0.1	1	2926.3	0.1	1	1	MS
1	1	0	NA	0	0	0	0	0	5	0	1.014	0	1.3	4.4	0	0	0	0	1.3	1.4	0	1.4	10.5	0	0	MS	MS
1	1	0	NA	0	0	0	2	0	7	0	1.017	2	5.5	60.1	0.1	0	0.27	0	4.1	8.6	1	7.5	31.5	1.9	1	MS	MS
1	1	0	NA	0	0	0	1	0	6	3	1.013	2	112.7	173	1.1	0	1.22	0.27	1	4.2	0.2	3.9	59.6	0.5	1	MS	1
1	1	0	NA	4	0	0	0	0	5	0	1.018	2	2.1	9.9	0	0	0.4	0.68	8.4	6.3	0.4	5.9	150.1	38.4	0	MS	MS
1	1	0	NA	0	0	0	0	0	8	0	1.02	1	6	15.7	0	0	0.13	0	0.2	1.3	0.1	1.1	18.4	0.1	1	MS	MS
1	1	0	NA	0	0	0	0	0	5	1	1.019	3	5.5	503.4	9.7	0	0	0.13	45.7	1.6	0.2	1.3	3972.2	1.6	1	4	MS
1	1	0	NA	0	0	0	0	0	5.5	1	1.025	0	22.3	2.8	0	0	0.27	0	3.2	2.5	0.2	2.2	16.3	1.1	0	MS	3
1	1	0	NA	0	0	0	0	0	5	4	1.01	3	431.7	2543	173.1	0	0	0.13	20	7.4	4.6	2.8	189.2	66.5	1	3	MS
1	1	0	NA	3	0	0	0	0	5.5	0	1.032	1	1.7	15	0	0	0.81	0	8.1	8.8	1.4	7.3	45.4	2	1	MS	MS
1	1	0	NA	0	0	0	0	0	5.5	1	1.003	0	7.2	0.5	0	0	0	0	1.1	0.1	0	0.1	15.1	0.1	0	MS	MS
1	1	0	NA	0	0	0	0	0	7.5	1	1.009	3	25.4	290.8	0.4	0	0.4	0.13	0.4	4.4	0	4.4	31.5	0.2	1	MS	3
1	1	0	NA	0	0	0	0	0	7	0	1.009	0	20.5	6.4	0	0	0	0.13	3.8	2.6	0	2.6	57.2	1.1	0	MS	3
1	1	0	NA	0	0	0	0	0	7.5	0	1.006	0	4.7	13.7	0	0	0	0	0.2	1.3	0.1	1.1	9.3	0.1	0	MS	MS
1	1	0	NA	0	0	0	0	0	6	0	1.027	3	10.5	195.7	0.7	24.4	0	0.13	3.7	14.8	1.7	13	55.4	13.5	1	MS	MS
1	1	0	NA	0	0	0	0	0	7	3	1.006	2	55.1	63.3	1.4	0	0.13	0	4.4	2.5	0.2	2.2	35.8	1	1	MS	3
1	1	0	NA	0	0	0	2	0	6.5	MS	1.023	3	86.7	521.3	7.6	0	0.54	0	33.7	2.2	0.1	2	1317.2	1.7	1	2	3
1	1	0	NA	4	0	0	0	0	6	0	1.008	1	1.2	104.5	2.5	0	0	0	31.6	4	0.8	3.1	45.6	2.3	1	MS	MS
1	1	0	NA	0	0	0	0	0	6	4	1.013	3	1252.1	3015.5	98.1	0	0.68	0.13	2.9	0.5	0.2	0.2	552.8	57	1	2	MS
1	1	0	NA	0	0	0	0	0	5.5	0	1.027	0	2.4	1.6	0	0	0	0	4.2	1.1	0	1.1	149	0.1	0	MS	MS
1	1	0	NA	0	0	0	0	0	7.5	MS	1.007	1	57.9	41.7	0.1	0	0.68	0	0.5	3.8	0.2	3.5	35	0.1	1	MS	1
1	1	0	NA	0	0	0	0	0	6.5	0	1.017	1	3	31.3	0.5	0	0.13	0.13	2.2	2.6	0	2.6	97.8	0.2	1	MS	MS
1	1	0	NA	0	0	0	1	0	8	0	1.008	0	2.9	1.3	0	0	0	0	1.6	0.5	0	0.5	47.8	0.2	0	MS	MS
1	1	0	NA	0	0	0	1	0	5.5	1	1.028	3	66.8	320.2	1.7	216.8	1.36	0	18.2	38.1	20.8	17.3	174.1	3.8	1	2	3
1	1	0	NA	0	0	0	0	0	7	0	1.005	0	0.5	6.3	0	0	0	0	0.8	1.1	0.1	1	4.6	0.2	0	MS	MS
1	1	0	NA	0	0	0	0	0	5.5	0	1.014	0	5.9	3	0	0	0	0	0.1	0.5	0	0.5	33.8	0.1	0	MS	MS
1	1	0	NA	0	0	0	0	0	6	0	1.008	2	0.4	384.2	0.1	0	0	0	0.4	7.5	0.2	7.2	10.5	0.2	1	MS	MS
1	1	0	NA	0	0	0	0	1	6.5	1	1.015	3	8.8	109.9	2.3	0	0.13	0	1	7.7	0.1	7.5	71642.9	0.7	1	1	MS
1	1	0	NA	0	0	0	0	0	6.5	0	1.011	0	0.9	1.7	0	0	0	0	5.3	1.4	0	1.4	31.5	1	0	MS	MS
1	1	0	NA	0	0	0	0	0	6.5	0	1.004	0	2.1	2.3	0	0	0	0	0.5	0.5	0	0.5	7	0.1	0	MS	MS
1	1	0	NA	0	0	0	0	0	7	0	1.004	1	2.9	29.6	0	0	0	0	0.4	0.1	0	0.1	7.6	0.4	0	MS	MS
1	1	0	NA	0	0	0	0	0	5.5	3	1.014	0	52.1	1.9	0	0	0.27	0	0.2	0.1	0	0.1	8.1	0	0	MS	1
1	1	0	NA	0	0	0	0	0	5.5	0	1.008	0	1.7	1.9	0	0	0	0	4.7	0.5	0.1	0.4	3.5	0.5	0	MS	MS
1	1	0	NA	0	0	0	1	0	5.5	MS	1.012	3	73.5	224.5	6.5	0	1.76	0.13	1.1	19.3	0.7	18.6	160.1	0.8	1	2	1
1	1	0	NA	0	0	0	2	0	6.5	MS	1.009	3	4.2	1879	3.8	0	0.13	0	1.1	0	0	0	47.9	2.8	1	MS	MS
1	1	0	NA	0	0	0	0	0	5.5	1	1.019	0	39.8	3.2	0	0	0.13	0	2.3	2.6	0	2.6	160.9	1	0	MS	2
1	1	0	NA	0	0	0	0	0	5.5	0	1.019	1	23.6	32.2	0.7	201.2	0	0.13	5.4	5.9	0.5	5.3	20.6	0.5	1	MS	2
1	1	0	NA	2	0	0	1	0	7.5	4	1.01	3	1226.5	1869.9	57.1	18.2	0	0.4	2.9	2.6	1	1.6	476.5	3.8	1	2	1
1	1	0	NA	0	0	0	0	0	6	0	1.02	3	4.2	1095.5	8.7	0	0.27	0	0.5	0.1	0.1	0	73.6	1.6	1	MS	MS
1	1	0	NA	0	0	0	0	0	5.5	4	1.007	2	38.9	98.8	2.9	0	0.81	0.13	14	5.7	0.7	5	116.8	2.9	1	3	1
1	1	0	NA	0	0	0	0	0	5.5	0	1.011	3	1.3	85.6	4.7	0	0.13	0	12.6	21.9	3.7	18.2	43.5	2.2	1	MS	MS
1	1	0	NA	0	0	0	0	0	6.5	0	1.016	2	3.6	33	0.5	0	0	0	2.6	1.9	0	1.9	2316.8	0.5	1	1	MS
1	1	0	NA	0	0	0	0	0	5.5	0	1.011	0	2.9	7.6	0	0	0	0	0.2	0.5	0	0.5	1.1	0	0	MS	MS
1	1	0	NA	4	0	0	0	0	7	0	1.016	3	6.4	25.9	0	0	0	0	4.7	3.2	0.7	2.5	582	0.7	1	2	MS
1	1	0	NA	0	0	0	0	0	6	0	1.021	2	3.1	79.6	0.8	0	0.68	0	4.5	7.2	0.8	6.3	17.5	1.4	1	MS	MS
1	1	0	NA	0	0	0	2	0	5.5	4	1.005	3	3579.1	340.2	8.5	0	0.27	0.54	5.4	19.1	2.5	16.5	412.6	26.3	1	2	MS
1	1	0	NA	0	0	0	0	0	6.5	0	1.007	2	1.3	44.9	1.3	0	0.54	0	2.3	3.5	0.8	2.6	11.6	1.6	1	MS	MS
1	1	0	NA	0	0	0	0	0	7	1	1.01	3	10.4	53.8	0.1	0	0	0.13	16.1	4.1	0.5	3.5	423	1.7	1	2	MS
1	1	0	NA	0	0	0	0	0	5.5	0	1.014	0	1.2	6.6	0	0	0	0	6.8	1.3	0	1.3	1462.8	0.2	0	MS	MS
1	1	0	NA	0	0	0	2	0	6.5	1	1.01	2	21.2	82.5	0.8	0	0.13	0	27.7	4.6	0.4	4.1	194.7	1.9	1	2	3
1	1	0	NA	2	0	0	2	0	6.5	4	1.013	3	765.2	98.4	3.1	17.4	6.28	1.09	82.9	16.3	1.1	15.1	1303.2	3.2	1	2	1
1	1	0	NA	0	0	0	0	0	6.5	0	1.012	1	6	7.7	0	0	0	0	32.6	8.1	1.9	6.2	13	4.7	0	MS	MS
1	1	0	NA	0	0	0	1	0	5.5	4	1.007	3	478.5	293.6	4.7	0	0.4	0.13	2.9	14.2	0.4	13.7	190.5	48.7	1	2	1
1	1	0	NA	0	0	0	0	0	6	0	1.015	1	3.5	12.7	0	0	0.95	0.13	2.9	5.6	0.2	5.3	36.9	1.3	1	MS	MS
1	0	1	escherichiacoli	0	0	0	1	0	6	4	1.02	3	466.3	721.6	6.5	0	0.13	0.27	1.3	0.8	0.4	0.4	590.2	2.8	1	1	3
1	0	1	escherichiacoli	0	0	0	0	0	7	0	1.009	3	1	112.6	1.1	0	0	0	0	1.1	0	1.1	1338.4	0.2	1	1	MS
1	0	1	klebsiellapneumoniae	0	0	0	0	0	5.5	0	1.016	0	4	7	0	0	0	0	1.6	1.3	0	1.3	17.5	0.1	0	MS	MS
1	0	1	pseudomonasaeruginosa	0	0	0	2	1	5.5	4	1.022	3	838.6	3953	37.8	0	0.27	0	4.6	2.9	1	1.9	44595.8	1.9	1	4	1
1	0	1	escherichiacoli	0	0	0	1	1	6	3	1.015	3	19.8	2502.7	98.6	0	0	0.54	1.6	0.7	0.2	0.4	36605.7	80.8	1	1	MS
1	0	1	escherichiacoli	0	0	0	1	0	5	0	1.015	3	6.3	745.4	57.6	0	5.85	3.94	2.9	3.8	2.6	1.1	5004.2	1	1	1	MS
1	0	1	escherichiacoli	0	0	0	0	0	6	0	1.001	3	0.9	179.1	6	0	0	0	0.8	0.2	0	0.2	56.5	0	1	MS	MS
1	0	1	escherichiacoli	0	0	0	0	1	6.5	MS	1.01	3	6.8	4861.9	414.5	0	0.4	0	8.6	0.5	0.5	0	49192.3	2.6	1	4	MS
1	0	1	pseudomonasaeruginosa	0	0	0	2	1	6	4	1.013	3	716.8	5609.7	413.7	0	0.27	2.04	5.6	5.1	3.2	1.9	11285.2	104.6	1	1	1
1	0	1	escherichiacoli	0	0	0	0	1	7.5	0	1.011	2	1.2	78.4	2	0	0	0	0.7	1.3	0.5	0.7	62849.2	0.1	1	1	MS
1	0	1	escherichiacoli	0	0	0	1	0	5.5	3	1.031	3	174.9	1517.7	20.2	0	1.08	0.4	7.5	3.8	1.4	2.3	350.6	138.2	1	1	MS
1	0	1	enterococcusfaecalis	0	0	0	2	0	6	MS	1.021	2	127.8	218.2	3.2	0	0	0.27	0	6	0.2	5.7	100.5	0.7	1	3	1
1	0	1	escherichiacoli	0	0	0	0	1	7	1	1.014	3	5.4	1902.4	103.5	0	1.22	0.95	2	3.8	2.8	1	68526.5	1.4	1	1	MS
1	0	1	escherichiacoli	0	0	0	0	1	7	0	1.011	3	3.1	1759.9	151.4	0	0.13	0.4	3.5	0.4	0.4	0	95276.6	3.5	1	1	MS
1	0	1	klebsiellapneumoniae	0	0	0	0	0	5.5	1	1.017	0	12.9	36.6	0.7	0	0	0	0.7	1.3	0.1	1.1	82103.6	0	1	1	MS
1	0	1	escherichiacoli	0	0	0	0	0	7	0	1.013	0	12.7	14.9	0	0	0	0	0.1	1	0.1	0.8	8011.5	0.1	1	1	MS
1	0	1	escherichiacoli	0	0	0	1	1	7	4	1.01	3	491.7	7942.6	580.7	0	0.39	7.68	23.6	3.8	1.6	2.2	47050.5	781.6	1	4	1
1	0	1	klebsiellapneumoniae	0	0	0	0	0	7.5	1	1.009	3	2	1875.9	36.8	0	0.27	0.13	0.4	0	0	0	943.2	0	1	1	MS
1	0	1	enterococcusfaecalis	0	0	0	0	0	6	0	1.03	0	0.9	8.2	0	0	0.13	0	0.5	1	0	1	67.4	0.1	0	MS	MS
1	0	1	klebsiellapneumoniae	0	0	0	0	1	7	1	1.006	2	7.5	518.5	41.5	0	0.54	1.77	10.2	1.7	1	0.7	24543.7	183.9	1	1	MS
1	0	1	providenciarettgeri	0	0	0	2	1	9	MS	1.02	3	309.9	366.5	7.1	1801	0	1.22	1.1	45.1	3.1	42	32920.3	0.5	1	4	1
1	0	1	escherichiacoli	0	0	0	0	1	5.5	1	1.017	3	1.9	4883.9	149.8	0	0	0.27	9.4	1.3	1	0.2	51524.3	92.2	1	1	MS
1	0	1	escherichiacoli	0	0	0	0	1	5.5	0	1.018	0	0.9	27.4	0	0	0	0	0.1	0.8	0.1	0.7	80175.6	0.4	1	1	MS
1	0	1	escherichiacoli	0	0	0	0	1	7	1	1.003	3	3	930	39	0	0.27	0.27	3.2	0.4	0.4	0	13134.7	0.8	1	1	MS
1	0	1	escherichiacoli	0	0	0	0	0	6.5	0	1.018	3	2.4	2290.3	16.1	0	0	0	0.4	0.4	0.4	0	1213	0.1	1	1	MS
1	0	1	pseudomonasaeruginosa	0	0	0	2	1	6	1	1.011	3	15.2	6108.6	397.1	0	0	0	0	0.1	0.1	0	31360.4	0.2	1	1	MS
1	0	1	klebsiellapneumoniae	0	0	0	1	1	6	3	1.016	3	46.4	6892.1	130.6	0	0.27	0.54	5.4	6.6	4.1	2.5	56691.7	1.1	1	1	1
1	0	1	klebsiellapneumoniae	0	0	0	0	0	6	MS	1.017	0	12.2	13.1	0	0	0	0	1.3	1.6	0.2	1.3	12.8	0.4	1	MS	MS
1	0	1	escherichiacoli	0	0	0	0	1	9	0	1.016	2	5.5	251.9	2.6	0	0.13	0.27	33.9	6.3	0.4	5.9	6669.2	4.6	1	1	MS
1	0	1	pseudomonasaeruginosa	0	0	0	1	0	5	4	1.025	2	499.2	138.5	3.9	7.3	0.81	0	31.5	25.7	0.7	25	1620.1	20.5	1	2	MS
1	0	1	escherichiacoli	0	0	0	0	0	5.5	0	1.023	2	3.8	34.7	0.4	0	0.13	0	1.9	3.8	0	3.8	9.3	0.2	0	MS	MS
1	0	1	escherichiacoli	0	0	0	0	1	5.5	1	1.007	3	3.9	278.3	6.2	0	0	0	0.5	2.9	0	2.9	1231.5	1.3	1	1	MS
1	0	1	escherichiacoli	0	0	0	0	0	7	MS	1.01	3	17.8	110.8	1.4	0	0	0	28	39.7	11.4	28.3	653.8	22.2	1	2	MS
1	0	1	escherichiacoli	0	0	0	1	0	7.5	1	1.03	2	32.9	27.9	0	0	0.13	0.13	38.7	4	0	4	1342.4	4.6	1	2	3
1	0	1	morganellamorganii	0	0	0	0	0	6	0	1.005	0	0.4	6.9	0	0	0	0	0.4	0.1	0	0.1	7.6	0	0	MS	MS
1	0	1	escherichiacoli	0	0	0	0	0	7	0	1.005	2	2.8	120.2	1.7	0	0	0	39.3	4.6	0.1	4.4	2011.4	1.1	1	2	MS
1	0	1	klebsiellapneumoniae	0	0	0	0	1	6.5	1	1.009	3	3.6	431.3	22.5	0	0	0.95	1.3	23.8	0.7	23	22465	0.7	1	1	MS
1	0	1	morganellamorganii	0	0	0	1	1	7	MS	1.008	3	36.3	11778.7	413.9	0	0.19	0.96	2.9	5.3	4	1.3	15991.2	59.8	1	4	MS
1	0	1	escherichiacoli	0	0	0	2	0	7	MS	1.011	3	578.1	5622.6	44.5	0	0.27	0.95	4.7	0.8	0.5	0.2	909.4	2.5	1	1	1
1	0	1	escherichiacoli	0	0	0	0	1	7	0	1.005	0	1.9	15.2	0	0	0	0	0	0.7	0	0.7	13916.2	0.4	1	1	MS
1	0	1	escherichiacoli	0	0	0	2	1	6	4	1.026	2	4678.6	1489.6	38.3	0	0.98	0	14.8	5	1	3.9	10662.3	69.2	1	1	1
1	0	1	escherichiacoli	0	0	0	1	1	6.5	1	1.01	3	20.8	15384.8	1088.8	0	0.34	0	9.2	5.4	4.7	0.7	45224.3	20.6	1	1	MS
1	0	1	escherichiacoli	0	0	0	3	0	5.5	1	1.016	3	1.3	1781	133.4	0	1.31	0.43	2.9	5.6	5	0.5	26736.1	4.5	1	1	MS
1	0	1	klebsiellapneumoniae	0	0	0	1	1	7	4	1.015	3	59.3	4294.6	160.5	0	0	0.27	4.5	0.1	0	0.1	94244.1	101.1	1	4	1
1	0	1	escherichiacoli	0	0	0	2	0	5.5	4	1.016	3	490.6	9065.7	104.6	0	0.71	1.7	3.8	2.8	0.7	2	56480	452.3	1	1	1
1	0	1	morganellamorganii	0	0	0	0	0	8	0	1.022	0	2.4	7.2	0	0	0	0	0.2	0.2	0.1	0.1	11.9	0.2	0	MS	MS
1	0	1	escherichiacoli	0	0	0	2	0	6.5	4	1.016	2	62621	14646.5	209.8	0	0.65	0	12.5	2	0.4	1.6	3287.1	630.9	1	4	1
1	0	1	escherichiacoli	0	0	0	1	1	6	1	1.015	2	4.6	350	11.7	0	0.54	0	0.4	15.1	1	14.1	32134.5	0.1	1	1	MS
1	0	1	escherichiacoli	0	0	0	2	1	5.5	4	1.021	3	1682.6	14021.4	604.3	0	0.41	0.2	1.7	4	2.6	1.3	13821.8	888	1	1	1
1	0	1	enterobactercloacae	0	0	0	1	1	6	4	1.017	3	5726.1	2726.9	74.7	0	0	0.13	3.5	0.7	0.5	0.1	10061.4	122.4	1	1	1
1	0	1	klebsiellapneumoniae	4	0	0	1	1	5.5	1	1.019	3	17.4	615.7	54.6	0	0.13	1.36	6	0.7	0.2	0.4	8422.9	1	1	4	MS
1	0	1	proteusmirabilis	0	0	0	0	0	5.5	0	1.022	2	3.9	226.7	3.2	0	0	0	6.9	5.6	0.7	4.8	3954.2	0.7	1	1	MS
1	0	1	pseudomonasaeruginosa	0	0	0	1	0	6	1	1.016	3	37.4	2898.8	41	0	0.27	0.13	0.1	0.2	0.1	0.1	246.6	142.1	1	2	1
1	0	1	pseudomonasaeruginosa	0	0	0	0	1	7	4	1.002	3	68.4	970.4	18	0	0	0.13	0.4	0	0	0	4444.3	462.4	1	1	MS
1	0	1	enterococcusfaecalis	4	0	0	0	0	5.5	0	1.022	0	1.3	14	0	0	0	0	1.6	1.1	0.1	1	34.9	0.4	1	MS	MS
1	0	1	enterobactercloacae	0	0	0	0	0	6	4	1.006	3	7	274.2	6.5	0	0.68	0.27	0.1	4	0.2	3.7	4797.4	0.8	1	1	MS
1	0	1	escherichiacoli	0	0	0	1	0	5.5	3	1.01	3	20.5	1581.1	190.1	0	0.27	2.17	1.9	5	4.5	0.4	197.5	0.1	1	2	1
1	0	1	proteusmirabilis	4	0	0	0	0	6.5	0	1.021	0	15	10.5	0	0	0	0	1.4	1.6	0	1.6	66.2	1.4	1	MS	MS
1	0	1	escherichiacoli	0	0	0	0	1	6.5	1	1.009	3	4.7	1929.4	165.5	0	0	0.27	0.2	2	1.9	0.1	76077.7	0.4	1	1	MS
1	0	1	escherichiacoli	0	0	0	1	1	6.5	3	1.012	3	301.8	118.6	5.3	0	0.54	0.4	2.9	5.3	0.1	5.1	11618.1	1.1	1	1	1
1	0	1	morganellamorganii	0	0	0	2	1	8.5	4	1.016	3	200	2792.8	92.9	0	0.27	4.91	12.7	4.4	1.9	2.5	27842.5	1.3	1	1	1
1	0	1	serratiamarcescens	0	0	0	0	1	7	1	1.005	3	3.8	324.8	13	0	0.13	0.81	0.2	4.8	0.1	4.7	6491.9	0.2	1	1	MS
1	0	1	escherichiacoli	0	0	0	0	1	6	4	1.014	3	2323	2187.9	28.4	0	0	0	1.4	0.8	0.5	0.2	727	0.2	1	4	1
1	0	1	escherichiacoli	0	0	0	0	1	5.5	0	1.021	0	2.8	1.9	0	0	0.54	1.49	3.2	5.7	0.1	5.6	3.5	0.2	0	MS	MS
1	0	1	acinetobacterbaumannii	4	0	0	1	0	6	MS	1.02	3	163.1	1503.4	34.5	0	0.54	0	0.5	0.4	0.4	0	224.4	1.6	1	2	3
1	0	1	escherichiacoli	0	0	0	0	1	8.5	MS	1.014	2	70.6	72.1	1.6	0	0	1.49	5.1	2.6	0	2.6	67149.5	0.1	1	4	1
1	0	1	escherichiacoli	0	0	0	0	0	8	1	1.015	0	30.9	5.3	0	0	0	0	4.5	0.7	0	0.7	104.4	0.5	0	MS	3
1	0	1	klebsiellapneumoniae	0	0	0	1	0	5.5	4	1.014	3	626.8	2423.5	38.4	0	0.13	0	0.5	1.3	1	0.2	1289.3	52.1	1	1	1
1	0	1	escherichiacoli	0	0	0	0	0	6	4	1.019	2	1912.1	446.8	1	0	0	0	19	15.3	1.7	13.6	209.2	37.3	1	2	1
1	0	1	klebsiellapneumoniae	0	0	0	0	0	5.5	0	1.024	2	3.6	159.8	1.6	0	0	0.13	150.8	12.9	1.4	11.4	2199.6	2.5	1	2	MS
1	0	1	escherichiacoli	0	0	0	1	0	6.5	MS	1.017	3	136.9	92.3	0.8	0	1.08	0	74.9	44.5	9.7	34.7	2948	26.3	1	4	1
1	0	1	escherichiacoli	0	0	0	2	0	6.5	4	1.013	3	12706.9	3077.3	69.8	0	0.14	0	1.3	0.2	0.1	0.1	122273	365.1	1	1	1
1	0	1	escherichiacoli	0	0	0	1	1	5.5	4	1.014	3	112.4	1541.6	116.9	0	0.4	0	2.5	2.6	1.7	0.8	3223.8	48.5	1	1	1
1	0	1	escherichiacoli	0	0	0	0	1	6	1	1.011	3	6.5	1671.2	132.5	0	0.4	0.68	9.7	1.9	1.3	0.5	1976.8	3.2	1	2	MS
1	0	1	escherichiacoli	0	0	0	2	1	5.5	4	1.022	2	1654.6	420.8	4.1	0	0	0.54	2.2	9.9	1	8.9	4073.2	1.6	1	4	1
1	0	1	escherichiacoli	2	0	0	4	0	5.5	3	1.019	2	139.7	1194.3	110	0	1.97	1.97	8.7	2.3	1.7	0.5	51605.3	60.2	1	4	1
1	0	1	klebsiellapneumoniae	0	0	0	0	0	6.5	0	1.016	3	2.8	607	9.3	0	0	0	0.2	0.1	0.1	0	65.4	0.1	1	MS	MS
1	0	1	escherichiacoli	0	0	0	0	0	5	1	1.01	3	2	1241.8	116.5	0	0	0	1.9	6.3	5.7	0.5	328.3	0.1	1	1	MS
1	1	1	escherichiacoli	0	2	0	0	0	6.5	0	1.029	0	10	8.7	0	0	0	0	38.4	4.8	0.8	3.9	172.9	0.8	0	MS	MS
1	1	1	escherichiacoli	0	2	0	0	0	5.5	3	1.023	3	345	1442.6	14.5	0	0	0.13	15.5	0.2	0.2	0	1094	434.7	1	4	1
1	1	1	proteusmirabilis	0	0	0	0	0	5.5	0	1.017	2	3.1	71	4.6	0	0.68	0.13	62.3	6.6	0.7	5.9	425.3	1.6	1	2	MS
1	1	1	escherichiacoli	0	0	0	0	1	6	4	1.004	3	40.5	421.5	20.1	0	0	0.13	1	2.9	0.4	2.5	20000.6	0.1	1	1	2
1	1	1	escherichiacoli	0	0	0	2	1	6.5	4	1.019	3	339.9	5552.2	95.8	0	1.49	0.54	12.5	2.9	1.3	1.6	4312.3	1.7	1	4	1
1	1	1	enterococcusfaecalis	0	0	0	0	0	5	0	1.004	2	1	128.9	0.2	0	0	0	10.3	6	1.9	4.1	197.5	0.8	1	2	MS
1	1	1	proteusmirabilis	0	0	0	1	0	7	4	1.006	3	273.7	2365.6	40.4	0	0	0	1.9	0.7	0.5	0.1	530.7	0.4	1	1	1
1	1	1	escherichiacoli	0	0	0	0	1	7	0	1.006	1	3.9	42.4	0.2	0	0	0.13	12.8	7.4	0.4	6.9	4144.7	0.1	1	1	MS
1	1	1	proteusmirabilis	0	0	0	0	0	7	4	1.016	2	135	196.3	1.9	0	0	0.4	22.5	21	0.2	20.7	1732.3	1.6	1	2	1
1	1	1	escherichiacoli	0	0	0	0	1	5.5	1	1.023	3	16.1	332.5	3.5	0	0.4	0	7.7	39	12.7	26.2	8321.8	0.7	1	1	MS
1	1	1	escherichiacoli	0	0	0	0	0	7	0	1.01	3	1.5	80.1	2.8	0	0	0.13	21.3	5.9	0.2	5.6	839.8	1.3	1	2	MS
1	1	1	enterococcusfaecalis	0	0	0	1	1	6.5	MS	1.019	3	90.9	1152	12	0	0.54	1.22	8.4	0.7	0.1	0.5	1221.7	0.2	1	2	1
1	1	1	staphylococcussaprophyticus	0	0	0	0	0	6.5	0	1.005	2	4.6	60.2	1	0	0.13	0	34.3	2.6	0.2	2.3	2817.1	1.1	1	2	MS
1	1	1	escherichiacoli	0	0	0	0	1	6	MS	1.022	2	2.7	150.2	3.1	0	0.27	0.13	8.5	8.4	1.4	6.9	23123.6	1.9	1	1	MS
1	1	1	escherichiacoli	0	0	0	0	0	7	MS	1.012	2	11.5	339.6	3.1	0	0	0	2.2	6	0.5	5.4	58186.7	0.8	1	1	MS
1	1	1	streptococcusagalactiae	0	0	0	0	0	6.5	0	1.014	1	17.2	116.3	0.7	0	0.13	0	10.6	8.6	0.4	8.1	7897.4	2.3	1	2	MS
1	1	1	escherichiacoli	2	0	0	0	0	5.5	0	1.024	2	7.2	108.9	1.3	0	1.76	0.27	56.1	9.3	0.5	8.7	1177.1	33.4	1	1	MS
1	1	1	escherichiacoli	0	0	0	0	0	7	0	1.004	3	1.3	516.1	7.1	0	0	0	3.4	0	0	0	223.2	0.2	1	2	MS
1	1	1	escherichiacoli	4	0	0	0	0	5	1	1.023	3	16.6	853.9	17.9	0	0.95	1.49	7.5	2	1.3	0.7	2696.6	1.9	1	4	MS
1	1	1	escherichiacoli	0	0	0	0	0	6	0	1.003	0	1	16.1	0	0	0.13	0	2.3	3.4	0.7	2.6	1259.8	0.4	1	1	MS
1	1	1	klebsiellapneumoniae	0	0	0	2	0	6.5	4	1.026	2	96554.3	3074.9	22.8	0	0	0	37.9	2.2	0.1	2	12847.2	1758.3	1	4	1
1	1	1	escherichiacoli	0	0	0	0	0	7	0	1.007	1	7	27.8	0	0	0	0	4.5	1.6	0.1	1.4	40612.9	1.3	1	1	MS
1	1	1	escherichiacoli	0	0	0	0	0	6.5	MS	1.015	3	21.3	1132.6	13.4	0	0	0	4.1	0.4	0.4	0	432.4	1.1	1	1	1
1	1	1	streptococcusagalactiae	0	0	0	2	0	6	4	1.017	3	6306.5	620.9	5.6	0	0.4	0.13	4.1	1	0.2	0.7	2304.2	1.3	1	2	1
1	1	1	klebsiellapneumoniae	0	0	0	2	1	7	4	1.017	3	2738.7	2879	90.9	0	0.68	0.54	6.6	0.2	0.1	0.1	13065.5	132.9	1	1	1
1	1	1	morganellamorganii	0	0	0	0	0	6.5	1	1.009	3	5.3	642.9	10.5	0	0.27	0	9.1	0.4	0.2	0.1	13649.7	1.1	1	1	MS
1	1	1	escherichiacoli	0	0	0	0	1	6	1	1.009	2	27.2	313	1.3	0	0.27	0.27	2.3	47.5	0	47.5	51691.2	0.2	1	1	3
1	1	1	klebsiellapneumoniae	0	0	0	0	0	7.5	1	1.009	3	38.2	1025.2	26.8	0	0.4	0.27	36.2	1.6	0.2	1.3	2433.6	1.3	1	4	3
1	1	1	escherichiacoli	0	0	0	0	1	5	1	1.016	1	3.6	86.6	5.3	0	0.27	0.13	2.2	5.6	3.1	2.5	38333.2	0.2	1	1	MS
1	1	1	escherichiacoli	0	0	0	0	1	6	MS	1.006	3	12.1	2868.6	33.7	0	0.13	0	0.4	0.1	0	0.1	16433.5	0.5	1	1	MS
1	1	1	escherichiacoli	0	0	0	0	1	5.5	0	1.006	1	1.3	49.4	3.5	0	0.13	0	0.7	2.6	1	1.6	69258.3	0.1	1	1	MS
1	1	1	escherichiacoli	0	0	0	0	0	7	0	1.021	1	2.3	89.9	0.2	0	0	0.13	9	7.4	0.4	6.9	282.8	1.4	1	1	MS
1	1	1	escherichiacoli	0	0	0	0	1	6.5	1	1.009	3	3.8	680.3	17.6	0	0.27	0.4	0.8	0.1	0.1	0	46501.3	1.7	1	4	MS
1	1	1	escherichiacoli	0	0	0	0	0	5.5	MS	1.024	1	62.7	19.2	0	80.3	0.13	0	31.2	6.6	1	5.6	919.9	0.7	1	2	3
1	1	1	escherichiacoli	0	0	0	0	1	7	0	1.004	2	0.6	36.6	0.2	0	0	0	5.3	0.8	0	0.8	26031.1	0.2	1	1	MS
1	1	1	escherichiacoli	4	0	0	0	0	5.5	MS	1.023	3	10.5	668.2	52.7	0	0	0.27	5	1.3	1.3	0	325.3	1	1	2	MS
1	1	1	escherichiacoli	0	0	0	0	1	6	MS	1.012	3	7.7	1517.6	155.4	0	2.7	10.46	12.1	0.2	0.1	0.1	74120.3	1.4	1	1	MS
1	1	1	escherichiacoli	0	0	0	0	0	6.5	MS	1.012	0	11.1	3.7	0	0	0	0.54	68.3	1.4	0.1	1.3	372.9	52.8	0	MS	MS
1	1	1	enterococcusfaecalis	0	0	0	0	0	6.5	0	1.011	2	8.8	34.4	0.5	0	0.13	0	55.4	3.5	0.4	3.1	834.6	2.5	1	2	MS
1	1	1	klebsiellapneumoniae	0	0	0	0	0	7	0	1.008	0	12	1.7	0	0	0	0	0.5	0.4	0.2	0.1	4.6	0	0	MS	MS
1	1	1	escherichiacoli	0	0	0	0	0	5.5	3	1.019	2	43.4	78.3	1.6	0	0.13	0	6	10.8	2.2	8.5	133.2	1	1	2	3
1	1	1	escherichiacoli	0	0	0	0	0	5.5	4	1.015	3	253.1	486.5	3.2	0	0.54	0	89.2	3.5	0.7	2.8	2368.1	62.1	1	4	1
1	1	1	enterococcusfaecalis	0	0	0	3	0	6	3	1.016	3	130.4	82747	11670.4	0	1.89	0.94	30.4	205	145.1	59.8	5781.2	7384.7	1	4	1
1	1	1	escherichiacoli	0	0	0	0	0	6	4	1.007	3	1238	1404.9	12.1	0	0	0	0.4	0	0	0	592.5	0.1	1	1	1
1	1	1	escherichiacoli	0	0	0	0	1	6.5	MS	1.013	3	42.2	1455.8	63.8	0	0	0.4	11.8	0.5	0	0.5	16295.4	39.6	1	1	MS
1	1	1	staphylococcushaemolyticus	0	0	0	0	0	6	0	1.008	0	419.8	7.2	0	0	0	0	28.7	0	0	0	418.8	451.1	0	MS	MS
1	1	1	escherichiacoli	0	0	0	0	1	7	3	1.007	3	18.2	118	2	0	0	0	3.7	1.1	0.2	0.8	3473.6	0.2	1	1	MS
1	1	1	staphylococcusaureus	0	0	0	0	0	6	1	1.016	3	15.1	6761.7	98.9	0	0.13	0	0.2	1.9	1.7	0.1	246.6	0.8	1	2	MS
1	1	1	escherichiacoli	0	0	0	2	1	6.5	4	1.016	3	288.8	1235	5.3	0	0.13	0	2.9	2.9	0	2.9	67446.6	0.4	1	1	1
1	1	1	citrobacterfreundii	0	0	0	0	1	6.5	0	1.013	2	3	125.5	6.8	28.5	0.4	0.13	1.9	8.1	2.2	5.9	44923.8	0.4	1	1	MS
1	1	1	burkholderiacepaciacomplex	0	0	0	1	1	5.5	1	1.011	3	33.9	1097.8	23.9	0	0.27	0	42.7	1.4	0.8	0.5	1782.1	2.6	1	4	1
1	1	1	escherichiacoli	0	0	0	3	1	7	4	1.019	3	63243.7	4543.2	283.5	0	1.23	0	43.2	2.6	1.1	1.4	13096.2	473.9	1	1	1
1	1	1	escherichiacoli	0	0	0	0	0	6	MS	1.015	3	6.6	527.5	0.8	0	0	0	0.8	0.4	0.4	0	474.4	0	1	1	MS
1	1	1	escherichiacoli	0	0	0	0	1	6	0	1.02	0	4	5.7	0	0	0.13	0	1	1.9	0	1.9	3051.7	0.4	0	MS	MS
1	1	1	escherichiacoli	0	0	0	0	0	6	0	1.008	0	0.9	6.5	0	0	0.13	0	25.5	2.2	0.1	2	8.1	2.9	0	MS	MS
1	1	1	escherichiacoli	0	0	0	0	0	6	0	1.007	3	4.3	227	21.6	0	0	0	3.5	5.1	1.7	3.4	3216.5	0.5	1	1	MS
1	1	1	escherichiacoli	0	0	0	1	1	5.5	MS	1.021	3	190.8	458.8	13	0	0.95	1.5	66.2	23.1	1	22.1	9353.3	2.9	1	4	1
1	1	1	escherichiacoli	0	0	0	1	1	6	MS	1.046	3	52.7	945.6	31.4	0	0.13	0.68	1.9	0.4	0.1	0.2	141756	43.4	1	4	3
1	1	1	escherichiacoli	0	0	0	0	1	5.5	MS	1.023	1	301.3	178.3	1.4	0	0	0	1.4	3.5	1.4	2	1741.7	0.2	1	1	1
1	1	1	escherichiacoli	0	0	0	0	1	7	0	1.014	3	3.2	836.6	8.2	0	0.13	0	0.5	0.1	0	0.1	84664	0.4	1	1	MS
1	1	1	citrobacterkoseri	0	0	0	0	0	6.5	0	1.018	2	28.4	268	4.1	0	0	0.4	32.1	9.7	1.3	8.4	3981.6	2.6	1	1	3
1	1	1	escherichiacoli	0	0	0	0	0	7	4	1.013	3	3993.5	1346	87.1	0	0	0.13	35.1	1.4	0.8	0.5	1278.3	2.5	1	2	1
1	1	1	escherichiacoli	0	0	0	0	0	7	1	1.002	2	0.4	75.6	1.4	0	0.13	0	1.7	0.8	0	0.8	198.6	0.1	1	1	MS
1	1	1	escherichiacoli	0	0	0	0	0	6.5	0	1.012	3	3.2	358.6	10.8	0	0.13	0	5	9.2	2	7.1	113	1.4	1	3	MS
1	1	1	escherichiacoli	0	0	0	0	0	7	1	1.017	0	388.9	19.2	0	0	0.4	0	146.2	0.4	0	0.4	1985.9	114.7	1	2	MS
1	1	1	streptococcusagalactiae	0	0	0	0	0	7.5	1	1.007	3	21.6	42.3	0.4	0	0.4	0.13	11.2	18.6	7.5	11	199.8	16.2	1	2	2
1	1	1	escherichiacoli	0	0	0	0	1	5.5	3	1.025	3	25.8	2931.5	15.5	0	0.27	0.13	29.1	1	0.1	0.8	13561.3	3.8	1	1	3
1	1	1	escherichiacoli	0	0	0	0	0	7	0	1.016	1	8.7	16.7	0	0	0	0.13	139.6	7.7	0.5	7.1	1533.9	1.3	1	2	MS
1	1	1	escherichiacoli	0	0	0	2	1	7.5	4	1.015	3	2150.8	7862.4	94.7	0	0.13	0	5.7	0	0	0	63931.1	790.5	1	1	1
1	1	1	escherichiacoli	0	0	0	0	0	7	1	1.004	2	8.3	119.3	1.1	0	0	0.13	2	0.5	0	0.5	734	1.7	1	1	MS
1	1	1	escherichiacoli	0	0	0	0	0	7	0	1.002	3	1.9	66	1.6	0	0	0	31.3	2.2	0.4	1.7	6612.8	1.1	1	1	MS
1	1	1	escherichiacoli	0	0	0	0	1	6.5	0	1.013	3	5	446	10.5	0	0	0	2.6	7.4	0.4	6.9	24592.9	0.8	1	1	MS
1	1	1	klebsiellapneumoniae	0	0	0	0	0	6	MS	1.009	2	47.5	347.7	1	0	0.95	0	5	6	0.4	5.6	329.6	0.2	1	2	1
1	1	1	escherichiacoli	0	0	0	0	1	6.5	1	1.013	3	0.4	522.8	22.2	0	0.27	0	1	0.1	0.1	0	16020.7	0.1	1	1	MS
1	1	1	escherichiacoli	0	0	0	0	0	6	0	1.011	0	5	6.2	0	0	0	0	1	0.1	0	0.1	9.7	0	0	MS	MS
1	1	1	escherichiacoli	0	0	0	1	1	7	4	1.007	3	331.9	2568.1	109.7	0	1.08	1.08	0.4	0.7	0.4	0.2	83410.4	3.5	1	4	1
1	1	1	escherichiacoli	0	0	0	1	0	6	4	1.007	3	37	443.4	11.8	0	0.13	0	0.8	2.9	0.5	2.3	597.1	0.1	1	1	1
1	1	1	klebsiellapneumoniae	0	0	0	0	0	6	0	1.008	2	0.9	81.3	0.8	0	0.27	0.13	16.2	12.4	1.6	10.8	42	1.9	1	MS	MS
1	1	1	escherichiacoli	4	0	0	1	1	5	1	1.021	3	14.8	3320.2	285.9	0	0.4	0	87	11.5	9.9	1.6	92052.4	260.6	1	4	MS
1	1	1	escherichiacoli	0	0	0	2	0	6	4	1.02	2	14965	1682	21.1	0	0	0	26	5.1	0.7	4.4	2189.8	5677.4	1	4	1
1	1	1	escherichiacoli	0	0	0	1	0	7	4	1.018	3	606.9	751.3	18.6	0	0	0.27	20.2	0.5	0.2	0.2	702.4	0.5	1	4	1
1	1	1	escherichiacoli	0	0	0	2	1	5.5	4	1.026	1	5568.5	917.6	14	0	0.54	0.27	10.3	1.9	0.8	1	1537.1	281.4	1	1	MS
1	1	1	escherichiacoli	0	0	0	1	0	6.5	4	1.019	3	1838.6	103.4	0.5	0	0.4	0.13	6.2	7.6	0.2	7.4	514.2	0.1	1	2	1
1	1	1	escherichiacoli	0	0	0	2	1	6	3	1.013	3	295.1	2947	58.6	0	0.13	0.27	23.1	1.6	0.5	1	16986.9	4.3	1	1	1
1	1	1	klebsiellapneumoniae	0	0	0	0	1	7.5	0	1.011	2	3.6	181.6	5.4	0	0.27	0	5.6	2.8	0.1	2.6	28084.9	1.3	1	1	MS
1	1	1	escherichiacoli	0	0	0	0	1	6	0	1.014	0	9.9	9.7	0	0	0	0	15.7	0.2	0	0.2	13587.3	0.1	0	MS	MS
1	1	1	escherichiacoli	0	0	0	0	1	6	MS	1.006	3	6.4	2930.5	191.3	0	0	0.27	5.1	8.7	8.3	0.4	31713.3	1.7	1	1	MS
1	1	1	escherichiacoli	0	0	0	0	0	6	0	1.018	3	7.6	74.2	1.1	0	0.54	0	3.2	5.4	0.5	4.8	344.7	1.1	1	1	MS
1	1	1	escherichiacoli	0	0	0	1	1	6	4	1.008	3	250.2	1112.6	23.3	0	0	0.4	1.3	0	0	0	1109.2	0.2	1	1	1
1	1	1	escherichiacoli	0	0	0	0	1	5.5	0	1.023	1	5.1	65.7	1.9	0	0	0	2.2	5.3	0.4	4.8	696.1	0.2	1	1	MS
1	1	1	escherichiacoli	0	0	0	0	0	7.5	0	1.006	3	4.3	422.5	2.5	0	0.13	0.13	224.9	19.6	1.6	18	5967.4	4.1	1	2	MS
1	1	1	enterococcusfaecalis	0	0	0	1	0	7.5	4	1.008	3	1271.6	197	1	0	1.49	0.13	14.9	8.1	0.1	7.9	702.4	2.2	1	2	1
1	1	1	escherichiacoli	0	0	0	0	0	6.5	0	1.009	3	6.1	1121.4	21.7	0	0.27	0	0.8	0	0	0	817	0.2	1	1	MS
1	1	1	proteusmirabilis	0	0	0	1	1	7.5	4	1.008	3	127.7	2622.2	45.7	0	0.54	0.95	3.9	0.1	0	0.1	2716.6	0.4	1	4	1
1	1	1	escherichiacoli	0	0	0	0	0	5.5	0	1.022	3	8.4	624.2	4.2	0	1.63	0	10.5	0.8	0.1	0.7	407.9	1	1	1	MS
1	1	1	escherichiacoli	0	0	0	0	1	5.5	1	1.012	3	2.1	577.2	34	0	0.13	0.27	3.5	1.4	1.1	0.2	19071.7	1	1	1	MS
1	1	1	escherichiacoli	0	0	0	0	0	5.5	0	1.011	0	16.2	16.4	0	46.8	0.27	0.13	24.1	4.4	0.4	3.9	968.9	36.7	1	2	MS
1	1	1	escherichiacoli	0	0	0	0	1	7	0	1.012	3	2.7	17.5	0	0	0	0	1	1.7	0.1	1.6	8394.5	0.2	1	1	MS
1	1	1	enterococcusfaecalis	0	0	0	0	1	6	MS	1.009	3	14.8	419.7	17.3	0	0	0.13	7.2	15.6	1.9	13.7	2591.4	3.2	1	2	MS
1	1	1	escherichiacoli	0	0	0	0	0	6	0	1.013	0	3.4	9.9	0	0	0	0	9.7	1.7	0.2	1.4	3986	0.7	0	MS	MS
1	1	1	escherichiacoli	0	0	0	0	1	7	0	1.008	0	1.9	37.4	0.1	0	0	0	2.2	2.3	0	2.3	55157.5	0.2	1	1	MS
1	1	1	escherichiacoli	0	0	0	0	1	5.5	0	1.016	3	30	459.4	15.6	0	1.49	0.54	110.3	17.7	1.7	15.9	4563.6	29	1	4	MS
1	1	1	escherichiacoli	0	0	0	0	0	6	MS	1.019	0	33.6	1.7	0	0	0	0	1.4	0.4	0.1	0.2	43.2	0.4	0	MS	1
1	1	1	escherichiacoli	0	0	0	0	0	7	0	1.02	2	7.3	177.1	0.7	0	0.13	0.13	25.3	8.1	1.7	6.3	1880.5	0.8	1	1	MS
1	1	1	enterococcusfaecalis	0	0	0	0	0	6.5	0	1.017	3	11.3	127.9	12.6	0	0.13	2.86	228.7	2.2	0.8	1.3	13183.1	322	1	2	MS
1	1	1	escherichiacoli	0	0	0	0	0	6.5	0	1.01	3	1.3	90.3	1.4	0	0.27	0	5.6	2.5	0.4	2	261	0.4	1	1	MS
1	1	1	escherichiacoli	0	0	0	1	0	6.5	0	1.023	1	13.3	6.3	0	0	0	0	20.7	0.5	0	0.5	424.2	2.2	0	MS	MS
1	1	1	escherichiacoli	0	0	0	0	0	6	MS	1.024	2	19	321.5	2.3	0	0.13	0	104.5	13.6	1.1	12.4	6702.8	2.5	1	4	MS
1	1	1	escherichiacoli	0	0	0	0	1	5.5	1	1.023	2	60.4	332.1	16.7	0	2.72	0.54	22.2	5.3	2	3.2	11204.7	87.5	1	1	MS
1	1	1	enterococcusfaecalis	0	0	0	0	0	7.5	0	1.014	0	0.6	9.7	0	0	0	0	21.1	0.8	0.1	0.7	247.7	0.1	0	MS	MS
1	1	1	enterococcusfaecalis	0	0	0	0	0	5.5	1	1.022	3	26.6	676	3.8	0	0.68	0.68	93.2	7.2	4.1	3.1	1724.2	1.9	1	2	2
1	1	1	enterococcusfaecalis	0	0	0	0	0	6	0	1.023	0	4.6	5.4	0	9.2	0.54	0.13	31.8	3.1	0	3.1	511.9	4.7	0	MS	MS
1	1	1	escherichiacoli	0	0	0	0	0	5.5	0	1.023	2	5.1	62.6	2.9	0	0.4	0.13	175.7	7.8	1.1	6.6	3394.4	1.1	1	2	MS
1	1	1	escherichiacoli	0	0	0	2	0	8	4	1.017	1	2784.9	1257.1	9.5	0	0.54	0.13	2.8	0.7	0.5	0.1	5962.1	0.2	1	1	1
1	1	1	escherichiacoli	0	0	0	0	0	5.5	3	1.014	3	57.1	10490.4	307.1	0	0	0.13	3.5	5.1	4.8	0.2	17547.5	181.2	1	1	MS
1	1	1	enterococcusfaecalis	0	0	0	0	0	6.5	0	1.025	0	4	4.7	0	0	0	0	50.6	3.7	0.2	3.4	1959.2	2.6	0	MS	MS
1	1	1	escherichiacoli	0	0	0	1	1	7.5	3	1.023	3	400.2	1106.5	78.7	0	3.56	0.56	13.1	4.8	1.4	3.4	19392.2	98.9	1	1	MS
1	1	1	serratiamarcescens	0	0	0	0	0	7	0	1.006	0	3.8	16.7	0	0	0	0	2.9	0.8	0.1	0.7	292.6	0	1	1	MS
1	1	1	escherichiacoli	0	0	0	1	1	6	4	1.016	1	440	368.8	12.7	0	0	0.13	4.4	27.6	3.1	24.4	76185.4	2.3	1	1	1
1	1	1	enterococcusfaecalis	0	0	0	0	0	7	0	1.025	1	6.6	13.6	0	0	0.27	0.27	17.4	5.9	1	4.8	71.3	1	1	MS	MS
1	1	1	escherichiacoli	0	0	0	0	0	9	0	1.019	0	2.4	4.1	0	0	0	0	1.4	0.7	0	0.7	50.2	0.2	0	MS	MS
1	1	1	escherichiacoli	0	0	0	0	0	5	0	1.027	3	39.6	132.9	1.3	0	0.27	0	27.6	20.5	1.6	18.9	2287.6	2.5	1	2	3
1	1	1	klebsiellapneumoniae	0	0	0	0	0	6	MS	1.022	3	54.7	188.8	0.8	0	0.13	0	19.8	9	0.1	8.9	143.5	0.7	1	1	1
1	1	1	escherichiacoli	0	0	0	0	1	5.5	0	1.013	3	1.6	614.3	12.2	0	0.27	0.13	8.4	0.4	0.2	0.1	65263.3	1	1	1	MS
1	1	1	escherichiacoli	0	0	0	0	1	6.5	0	1.01	2	4.9	714.6	9	0	0	0	2.6	0.4	0.2	0.1	68947.1	4.7	1	1	MS
1	1	1	klebsiellapneumoniae	0	0	0	0	0	5.5	0	1.024	3	12.6	65.7	0.7	0	0.13	0.13	59.9	13.6	1.4	12.1	2751.7	4.1	1	4	MS
1	1	1	escherichiacoli	0	0	0	1	0	5.5	3	1.027	3	279.2	587.7	14.3	42.8	0.13	0.27	41.4	17.3	10	7.2	2631.2	121.1	1	4	MS
1	1	1	enterococcusfaecalis	0	0	0	0	0	7	MS	1.017	3	9.1	104.3	0.8	0	0	0	63.2	7.8	0.7	7.1	4722.7	0.8	1	2	MS
1	1	1	escherichiacoli	0	0	0	0	0	5	0	1.028	1	2.3	6.8	0	0	0	0	3.2	1.7	0.5	1.1	101.1	0.4	0	MS	MS
1	1	1	escherichiacoli	0	0	0	1	1	5.5	0	1.015	3	4.4	432	12.2	0	0.13	0.13	3.8	18.2	2.3	15.8	56484.4	1.7	1	1	MS
1	1	1	escherichiacoli	0	0	0	0	1	6.5	1	1.003	3	2.5	1627.9	36.4	0	0	0	2.3	0.4	0.2	0.1	32752.7	1.1	1	4	MS
1	1	1	providenciarettgeri	0	0	0	0	1	7.5	MS	1.019	0	23.5	57.7	1.7	0	0.13	0.4	5.6	3.8	0.7	3.1	27659.2	20.5	1	4	1
1	1	1	escherichiacoli	0	0	0	2	1	8	4	1.015	2	57411	21226.3	496	0	2.75	0	13.5	1.3	0.3	0.9	15212.1	1528	1	1	1
1	1	1	escherichiacoli	0	0	0	0	0	5.5	4	1.004	3	11.4	1116.9	46.9	0	0.13	0	3.2	1	1	0	1020.3	0.2	1	1	MS
1	1	1	escherichiacoli	0	0	0	3	0	7	4	1.01	1	129211	2939.4	58.4	0	0	0	2.3	0.5	0.2	0.2	4115.6	117.5	1	1	1
1	1	1	escherichiacoli	0	0	0	0	0	5.5	1	1.005	1	4	22.2	0	0	0	0	1.9	0.1	0	0.1	18.4	0	1	MS	MS
1	1	1	enterococcusfaecalis	0	0	0	0	0	6	MS	1.022	3	51.6	1084	3.8	0	0.13	0	11.4	0.5	0	0.5	80.6	0.7	1	MS	3
1	1	1	proteusmirabilis	0	0	0	2	0	5.5	4	1.018	3	109.2	817	6.2	0	0.81	0	31.3	2	0.4	1.6	2981	3.5	1	1	3
1	1	1	enterococcusfaecalis	0	0	0	0	0	7.5	4	1.017	3	503.2	3902.7	77.5	0	0	0.27	7.6	0.1	0.1	0	2745.8	223.2	1	2	MS
1	1	1	escherichiacoli	0	0	0	0	1	5	0	1.024	2	1	1032.4	10.3	0	0	0	8.5	0.7	0.1	0.5	37278.1	1.4	1	1	MS
1	1	1	pseudomonasaeruginosa	0	0	0	0	1	6	MS	1.011	3	53	156.3	2.2	0	0	0.4	3.8	14.2	0.5	13.6	11485.3	2	1	1	1
1	1	1	escherichiacoli	0	0	0	0	0	7	0	1.018	0	46.1	24.8	0	0	0.4	0.13	58.6	2.9	0.1	2.8	1926.3	2	1	2	3
1	1	1	enterococcusfaecalis	0	0	0	0	0	5.5	1	1.022	2	9	15.7	0	0	0	0	23	3.7	0.4	3.2	255.6	0.5	1	2	MS
1	1	1	escherichiacoli	0	0	0	1	0	7	4	1.014	3	273.7	4947.7	266	0	0	0	2.6	0.4	0.1	0.2	1556.8	0.4	1	1	3
1	1	1	escherichiacoli	0	0	0	0	0	7	0	1.017	2	5.3	159.2	2.5	0	0.13	0	10.8	13.1	1.7	11.3	282.8	1	1	1	MS
1	1	1	klebsiellapneumoniae	0	0	0	0	0	7	MS	1.014	0	389.5	40.6	0.1	8.3	0	0	1	2	0	2	50.2	0.8	1	MS	1
1	1	1	enterococcusfaecalis	0	0	0	0	0	6	0	1.024	2	16.4	173.9	2.8	0	0.4	0.4	89.5	17.6	2	15.5	5906.8	27.9	1	2	MS
1	1	1	escherichiacoli	0	0	0	2	0	5.5	4	1.026	3	848.3	1818.7	52.1	0	0.54	0.27	26.5	1.6	0.7	0.8	500.3	828.9	1	2	MS
1	1	1	escherichiacoli	0	0	0	0	1	6.5	0	1.007	1	1	72.3	4.7	0	0	0	2.3	1.7	0.4	1.3	25017.1	0.2	1	1	MS
1	1	1	klebsiellapneumoniae	0	0	0	0	1	6	4	1.013	3	4770.2	619	10.5	0	0	0.27	1	0	0	0	11271.2	0.8	1	4	1
1	1	1	escherichiacoli	0	0	0	4	0	6.5	4	1.019	0	3085	1765	11.5	0	0	0	3.4	0.5	0	0.5	944.3	257	1	2	1
1	1	1	enterococcusfaecalis	0	0	0	0	0	5.5	0	1.024	2	8.9	44.2	0.4	0	0.95	0	87.4	12.1	1.3	10.8	122.7	19.2	1	2	MS
1	1	1	escherichiacoli	0	0	0	0	0	7.5	1	1.016	3	74.1	3745.6	30.2	0	0	0	25.6	1.1	0.1	1	2963.5	126.9	1	1	MS
1	1	1	providenciarettgeri	0	0	0	0	0	6.5	4	1.009	3	881	3566	26	0	0.4	0.13	7.5	0.2	0.1	0.1	9743.4	4.5	1	1	1
1	1	1	klebsiellapneumoniae	0	0	0	0	0	7.5	0	1.005	3	2	509.2	10.8	0	0.68	0.27	14	0.8	0.5	0.2	2929.2	1.6	1	4	MS
1	1	1	proteusmirabilis	0	0	0	0	0	6	4	1.017	3	1086.7	2317.1	8	0	0	0	15.5	0.5	0.1	0.4	2099.7	42.7	1	1	1
1	1	1	escherichiacoli	0	0	0	0	1	5.5	MS	1.016	3	7.6	2400.2	145.5	0	2.31	2.85	29.7	1.6	1.3	0.2	4338	55.5	1	1	MS
1	1	1	escherichiacoli	0	0	0	0	0	6.5	0	1.015	2	11.7	29	0	0	0.13	0	12.5	1.3	0	1.3	436	0.5	1	2	MS
1	1	1	klebsiellapneumoniae	0	0	0	0	0	7	1	1.002	2	1.2	114.8	5.3	0	0.13	0.27	2.6	1	0	1	52.5	0.4	1	MS	MS
1	1	1	klebsiellapneumoniae	0	0	0	0	0	5.5	3	1.021	2	50.7	352.5	1.3	0	0	0	3.5	6.3	1.4	4.8	5805.1	1.1	1	1	3
1	1	1	escherichiacoli	0	0	0	0	0	7.5	0	1.004	2	8	52.3	2.5	0	0	0	6.3	0.8	0.1	0.7	314.1	0.1	1	1	MS
1	1	1	klebsiellapneumoniae	0	0	0	0	1	8	0	1.019	0	5.8	16.4	0	0	0	0	1.9	1.9	0	1.9	19630.7	2.5	1	1	MS
1	1	1	staphylococcussaprophyticus	0	0	0	0	0	6	1	1.006	2	10.3	263.8	4.2	0	0	0.13	1.1	2.5	0.2	2.2	760.9	0.1	1	2	MS
1	1	1	escherichiacoli	0	0	0	0	0	6.5	4	1.004	3	57	377.3	17.4	0	0	0.4	15.2	2.5	0.4	2	406.7	0.5	1	2	MS
1	1	1	escherichiacoli	0	0	0	0	0	7	0	1.007	2	2.5	82.7	1.6	0	0	0	4.2	0.8	0.4	0.4	94.6	1.3	1	MS	MS
1	1	1	escherichiacoli	0	0	0	1	1	6.5	4	1.009	3	296.9	1347.3	82.1	0	0.13	0.13	4.5	1.1	0.7	0.4	67545.1	1.7	1	4	2
1	1	1	escherichiacoli	0	0	0	2	0	5.5	4	1.018	3	7061.3	7817.6	62.6	0	0	0	2.6	1	0.7	0.2	205.6	1.1	1	2	1
1	1	1	klebsiellapneumoniae	0	0	0	0	0	7	0	1.041	0	2.3	24.3	0	0	0	0	1.9	1.3	0	1.3	9687.1	0.1	1	1	MS
1	1	1	escherichiacoli	0	0	0	1	1	7	4	1.017	3	89.2	2415.7	131.8	0	0.27	1.09	5.7	0.8	0.4	0.4	64721.1	1.4	1	1	3
1	1	1	escherichiacoli	0	0	0	0	0	7.5	0	1.015	0	9.9	13.5	0	0	0.13	0	23.1	2.3	0.1	2.2	84.8	2.3	1	MS	MS
1	1	1	escherichiacoli	0	0	0	0	0	5	0	1.009	1	2.1	92.2	11.1	0	0.54	0	5.1	6.5	1.1	5.3	137.9	2.8	1	1	MS
1	1	1	escherichiacoli	0	0	0	0	0	6	0	1.011	3	1.7	28.6	0	0	0.13	0	79.9	6.8	0.4	6.3	1482.9	2.5	1	2	MS
1	1	1	escherichiacoli	0	0	0	0	0	5.5	0	1.031	3	14.4	351.5	8.3	0	1.22	0.4	59.5	74	6.8	67.2	3127.8	44.9	1	2	MS
1	1	1	enterococcusfaecium	0	0	0	0	0	6.5	0	1.026	0	6.8	5.6	0	0	0.13	0	7.1	2.3	0	2.3	11457.6	0.4	0	MS	MS
1	1	1	escherichiacoli	0	0	0	0	0	5.5	1	1.023	0	11.8	2.6	0	0	0	0	4	1.1	0	1.1	68.5	0.1	0	MS	MS
1	1	1	escherichiacoli	0	0	0	0	0	6.5	4	1.011	2	312.3	166.1	2	0	0	0	2	1.4	0.4	1	2394.3	0.4	1	1	3
1	1	1	escherichiacoli	0	0	0	1	1	5.5	3	1.021	1	283.1	231.2	5.4	0	0.4	0.13	17.1	15.3	1.1	14.2	6020.9	2.3	1	1	1
1	1	1	escherichiacoli	0	0	0	0	1	5.5	1	1.006	3	0.6	1073.6	31.8	0	0	0	3.2	1.7	1.4	0.2	40700.3	0.8	1	1	MS
1	1	1	escherichiacoli	0	0	0	1	0	7.5	MS	1.014	3	244.6	6082.1	47.5	0	0.13	0	9.4	0.7	0.5	0.1	424.3	4.2	1	2	1
1	1	1	klebsiellapneumoniae	0	0	0	0	0	6	0	1.018	2	4.6	176.3	1.3	0	0.13	0.27	8.4	4.4	0.5	3.8	7394.6	1.9	1	1	MS
1	1	1	escherichiacoli	0	0	0	0	0	7	0	1.016	2	9.1	166.6	0.7	0	0	0.13	6.2	2.9	0.5	2.3	786.4	1	1	1	MS
1	1	1	escherichiacoli	0	0	0	0	0	6	1	1.006	3	159.8	1031	13.5	0	0	0.13	24	0.8	0.1	0.7	1279.4	2.9	1	1	2
1	1	1	escherichiacoli	0	0	0	0	1	6	1	1.015	3	17.1	2179.6	31.8	0	0	0	8.2	0.2	0	0.2	50746.6	3.7	1	1	MS
1	1	1	klebsiellapneumoniae	0	0	0	0	1	6.5	MS	1.01	3	70.1	177.8	30	0	0.27	2.31	15.1	5.3	0.5	4.7	86447.4	2.2	1	1	1
1	1	1	escherichiacoli	0	0	0	0	1	7.5	1	1.022	3	13.5	201.1	0.8	0	0.68	0.4	26.1	4	0.5	3.4	24963.9	2.6	1	1	MS
1	1	1	escherichiacoli	0	0	0	0	0	6.5	0	1.029	1	28.4	3.9	0	0	0	0	73.9	6	1.4	4.5	178.8	45.8	0	MS	MS
1	1	1	enterococcusfaecalis	0	0	0	1	0	5.5	MS	1.028	0	20.6	3.6	0	0	0	0	2.9	2.2	0	2.2	108.6	0.5	0	MS	2
1	1	1	proteusmirabilis	0	0	0	1	1	8	3	1.017	3	8.4	2327.6	12.1	0	0.27	0.27	12.7	0.1	0.1	0	398.6	3.9	1	1	1
1	1	1	escherichiacoli	0	0	0	0	0	5.5	3	1.01	3	61.1	1286.3	82.5	0	0	0.13	1.4	1.6	1.1	0.4	2502	0.4	1	1	1
1	1	1	staphylococcussaprophyticus	0	0	0	2	0	6.5	4	1.013	2	24242	26678.8	1082.5	0	1.76	14.1	17.5	15.1	10.2	4.9	73127.3	290.9	1	4	1
1	1	1	escherichiacoli	0	0	0	0	0	6.5	0	1.017	3	2.7	111.2	0.2	0	0	0.13	36.1	7.2	1.1	6	3350.1	1.1	1	2	MS
1	1	1	escherichiacoli	0	0	0	0	0	6	0	1.024	0	86	7.6	0	0	0.95	0	37.4	2.9	0.1	2.8	1059	1.7	0	MS	3
1	1	1	escherichiacoli	0	0	0	0	0	5	0	1.025	0	0.8	3.8	0	0	0.54	0	0.4	1.1	0	1.1	9.7	0	0	MS	MS
1	1	1	escherichiacoli	0	0	0	1	0	7	0	1.023	0	31.5	3.8	0	0	0.13	0	66.7	5.1	0	5.1	361.1	3.1	0	MS	2
1	1	1	escherichiacoli	0	0	0	0	0	6.5	3	1.012	3	86.9	57.7	0.5	0	0.13	0.13	4	5.7	0.4	5.3	155.5	1	1	3	3
1	1	1	escherichiacoli	0	0	0	0	0	7	0	1.006	1	2.5	20.8	0	0	0.13	0	8.5	1.6	0.1	1.4	804.1	0.4	1	2	MS
1	1	1	escherichiacoli	0	0	0	1	0	6	0	1.03	0	4	5.6	0	0	0.27	0	1	2.5	0	2.5	35.9	0.7	0	MS	MS
1	1	1	escherichiacoli	0	0	0	0	0	5.5	MS	1.023	3	15.6	63.5	1.3	0	0.54	0.27	25.7	18.6	3.2	15.3	132	21.9	1	3	MS
1	1	1	escherichiacoli	0	0	0	0	0	5	1	1.011	2	5.9	193.7	2.8	0	0.13	0	43.2	1	0.4	0.5	1901.8	53.8	1	2	MS
1	1	1	escherichiacoli	0	0	0	0	0	5	1	1.018	0	29.2	109.9	1.6	0	0.4	0.54	59.2	0.2	0	0.2	9725.3	127.2	1	2	MS
1	1	1	escherichiacoli	0	0	0	0	0	6.5	MS	1.024	3	13.3	122.1	1.1	0	0.13	0	9.3	10.3	0.1	10.2	980.5	0.7	1	2	MS
1	1	1	enterococcusfaecalis	0	0	0	0	0	7	1	1.002	0	4.2	2.9	0	0	0	0	0.8	0.2	0.1	0.1	31.4	0.2	0	MS	MS
1	1	1	staphylococcussaprophyticus	0	0	0	1	0	6	4	1.009	3	7426.3	1144.7	31.9	0	0	0.13	1.6	1.9	1.6	0.2	618.3	4.2	1	2	1
1	1	1	escherichiacoli	0	0	0	0	0	5.5	0	1.024	0	1.2	2.6	0	0	0.13	0	0	0.7	0	0.7	3.5	0.1	0	MS	MS
1	1	1	enterococcusfaecalis	0	0	0	0	0	5.5	0	1.01	0	2.5	3.1	0	0	0	0	6.3	0.1	0	0.1	46.7	0	0	MS	MS
1	1	1	staphylococcusaureus	0	0	0	0	0	6	0	1.006	0	0.2	2.3	0	0	0.13	0	0.7	0.5	0	0.5	4.3	0.7	0	MS	MS
1	1	1	escherichiacoli	0	0	0	2	1	6.5	4	1.021	3	4299.2	2066.4	32	0	0.27	0.54	7.2	0.2	0.1	0.1	44722.9	4	1	1	1
1	1	1	escherichiacoli	0	0	0	0	0	5.5	4	1.017	1	453.1	26.4	0	0	0.27	0.13	19.5	0.2	0	0.2	1132.5	55.8	1	2	MS
1	1	1	escherichiacoli	0	0	0	0	0	5.5	4	1.012	0	172.3	2.9	0	0	0	0	1	1	0.2	0.7	7	0.1	0	MS	3
1	1	1	escherichiacoli	0	0	0	0	1	5	1	1.016	0	9.2	37.7	2.2	0	0.4	0.68	9	1.6	0	1.6	20288.6	0	1	1	MS
1	1	1	staphylococcusaureus	0	0	0	1	0	6	1	1.009	3	8.4	2369.7	112.2	0	0.4	0.13	0.4	1.9	1.4	0.4	484.1	4.1	1	2	MS
1	1	1	enterococcusfaecalis	0	0	0	0	0	7.5	3	1.007	1	3.9	120.3	3.2	0	0	0	0.1	1.3	0.4	0.8	288.3	0	1	1	MS
1	1	1	escherichiacoli	0	0	0	0	0	7	0	1.013	3	17.7	185.9	0.7	0	0.4	0	46.9	13.2	0.8	12.3	1387.1	1	1	2	MS
1	1	1	escherichiacoli	4	0	0	0	0	6	MS	1.035	3	7.4	1421.2	108.9	0	0.13	0.27	55.3	1.3	0.1	1.1	8269.4	134.4	1	4	MS
1	1	1	escherichiacoli	0	0	0	1	0	6	1	1.026	3	60.7	193.6	0.2	0	0.54	0.13	32.7	1.6	0.4	1.1	1123.3	60.7	1	2	MS
1	1	1	escherichiacoli	0	0	0	0	1	6.5	0	1.019	2	5.1	172.3	2.5	0	0	0	1.1	1.6	0	1.6	5278.5	0.4	1	1	MS
1	1	1	escherichiacoli	0	0	0	0	0	6.5	0	1.013	1	6.5	42.3	0.8	0	0	0	25.3	2.6	0.1	2.5	582	4.4	1	2	MS
1	1	1	klebsiellapneumoniae	0	0	0	0	0	8	0	1.012	2	13.2	11.2	0	0	0	0.27	83.6	15.5	0.8	14.6	571.5	33.3	1	2	MS
1	1	1	escherichiacoli	0	0	0	0	1	5.5	3	1.005	3	173	547.1	34.6	0	0.4	0.54	1.3	0.5	0.2	0.2	3102.5	452.5	1	4	MS
1	1	1	serratiamarcescens	0	0	0	1	1	6	3	1.017	3	81.7	542.4	3.7	0	0.13	0	9	0.1	0.1	0	2204.2	0.4	1	2	1
1	1	1	proteusmirabilis	0	0	0	2	1	7.5	4	1.016	3	11697.8	2015.2	50.7	0	0.27	0.27	4	0.4	0.2	0.1	1081.4	1.4	1	2	1
1	1	1	staphylococcusaureus	0	0	0	0	1	6.5	0	1.008	1	1.9	88.8	1	0	0.13	0	3.8	2.2	0.2	1.9	30453	0.4	1	1	MS
1	1	1	escherichiacoli	0	0	0	0	1	5	3	1.015	3	31.1	2254.3	109.7	41.9	0.68	1.08	2.6	2.5	1.1	1.3	39515.1	50.3	1	4	MS
1	1	1	escherichiacoli	0	0	0	2	0	5.5	4	1.029	3	174.5	20748.5	1668.7	0	0.28	0	12.8	11	2.2	8.8	819.4	3770	1	2	1
1	1	1	escherichiacoli	0	0	0	0	1	8	3	1.011	3	101.1	72.1	5.3	0	0	0.81	6.5	2.3	0.2	2	30246.8	0.1	1	1	1
1	1	1	staphylococcushaemolyticus	0	0	0	0	0	6.5	0	1.017	1	8	18.6	0	0	0	0	29.9	3.5	0.1	3.4	1892.5	1.4	1	2	MS
1	1	1	escherichiacoli	0	0	0	1	0	6.5	4	1.009	2	1087.6	168.2	0.4	0	0	0.27	1.7	14.8	1.3	13.5	188.2	2.2	1	2	1
1	1	1	escherichiacoli	0	0	0	0	0	6	0	1.004	0	3.4	7.5	0	0	0	0	38.1	0.8	0.1	0.7	149.5	0.7	0	MS	MS
1	1	1	escherichiacoli	0	0	0	0	0	6.5	0	1.002	0	2.3	17.5	0	0	0	0	1.9	0.8	0.2	0.5	46.6	0.1	1	MS	MS
1	1	1	escherichiacoli	0	0	0	4	0	6	4	1.035	2	12040.6	4416.6	121.1	0	11.6	30.95	76.2	20.5	2.5	18	13677.2	5408.9	1	4	1
1	1	1	escherichiacoli	0	0	0	0	0	5.5	0	1.016	1	1.4	28.9	0	0	0.13	0	9.9	2.2	0.2	1.9	44.4	0.8	1	MS	MS
1	1	1	escherichiacoli	0	0	0	0	0	7	0	1.011	1	4	14.6	0	0	0	0	14.8	3.5	0.2	3.2	360	0.5	1	2	MS
1	1	1	escherichiacoli	0	0	0	0	0	8	0	1.007	0	3.2	0.8	0	0	0	0	0	0	0	0	1	0.1	0	MS	MS
1	1	1	escherichiacoli	0	0	0	0	0	6	0	1.006	0	0.8	38	0.1	0	0.13	0	1.3	11.1	2.3	8.7	100.5	2	1	3	MS
1	1	1	escherichiacoli	0	0	0	0	0	7	4	1.006	0	4.6	20.7	0	0	0	0.13	69.6	2.3	0	2.3	874.6	2.3	1	2	MS
1	1	1	escherichiacoli	0	0	0	0	0	6.5	0	1.012	0	1.9	26.3	0	0	0.13	0	51.9	4.1	0.5	3.5	557.4	1.6	1	2	MS
1	1	1	escherichiacoli	0	0	0	0	0	6	MS	1.012	3	48.8	531.3	4.6	0	0.4	0	9.3	0.8	0.7	0.1	930.1	0.5	1	1	1
1	1	1	escherichiacoli	0	0	0	0	0	7.5	4	1.019	3	736.1	4905.7	19.6	0	0	0	3.7	0	0	0	812.4	2.8	1	2	1
1	1	1	enterococcusfaecalis	0	0	0	0	1	5.5	0	1.015	1	4.4	51	2.2	0	0	0	8.1	2.3	0.2	2	12979.7	0	1	1	MS
1	1	1	escherichiacoli	0	0	0	0	1	6	1	1.013	3	32.4	227.1	4.6	0	0	0.27	4.8	11.4	0.7	10.6	1370.8	0.2	1	1	3
1	1	1	streptococcusagalactiae	0	0	0	0	0	7	0	1.006	2	8.5	90.6	0.7	0	0	0	31.4	4.7	1.3	3.4	426.3	2.8	1	2	MS
1	1	1	staphylococcussaprophyticus	0	0	0	0	0	6.5	MS	1.02	3	2.5	3115.9	21.1	0	0	0.27	5	0.1	0	0.1	2728.2	2.5	1	2	MS
1	1	1	escherichiacoli	0	0	0	0	0	5.5	MS	1.014	3	9.9	2046.3	117.7	0	0.95	0.54	22.9	1.1	0.2	0.8	16875.1	1.9	1	1	MS
1	1	1	escherichiacoli	0	0	0	0	1	7	0	1.011	3	2.1	868.7	4.8	0	0.68	0.13	0.4	0.4	0.2	0.1	249385	0.4	1	1	MS
1	1	1	klebsiellapneumoniae	0	0	0	0	1	6.5	MS	1.008	3	81.5	355.8	10	0	0	0.27	22.1	19.8	4	15.8	8886.4	3.7	1	1	1
1	1	1	klebsiellapneumoniae	0	0	0	0	0	5.5	3	1.016	3	21.2	1838	36.2	0	0	0	12.2	0.5	0.1	0.4	307.4	1.9	1	1	3
1	1	1	escherichiacoli	0	0	0	2	0	6.5	4	1.006	3	97.8	1771.6	104.2	0	0	1.36	1.3	1.4	1.1	0.2	188.2	2	1	3	3
1	1	1	enterococcusfaecalis	0	0	0	0	0	7.5	1	1.013	0	34.3	6.8	0	0	0.27	0	154.2	2.5	0	2.5	4760.1	2.5	0	MS	3
1	1	1	escherichiacoli	0	0	0	0	0	6.5	0	1.01	0	4.7	40.6	0	0	0.13	0	1.1	4.5	0.5	4	143.5	1.3	1	1	MS
1	1	1	escherichiacoli	0	0	0	3	0	6	4	1.016	2	49758.1	1886.4	66.4	0	0	0.47	14.5	1.7	1.4	0.2	5956	523.8	1	1	1
1	1	1	escherichiacoli	0	0	0	2	1	6	1	1.01	3	0.5	1846.9	82.6	0	0	0.27	3.1	0.4	0.1	0.2	232548	0.2	1	1	MS
1	1	1	escherichiacoli	0	0	0	1	0	6.5	4	1.009	3	245.1	13088.8	207.1	0	0.15	0.31	6.6	1	0.7	0.2	3861	2.3	1	1	1
1	1	1	escherichiacoli	0	0	0	0	0	5.5	4	1.007	3	29.6	2149.6	177.2	0	0	0	14	2.8	2.2	0.5	764.4	3.4	1	4	2
1	1	1	enterococcusfaecalis	0	0	0	0	0	5.5	0	1.02	2	3.4	48.5	1.3	0	0	0	45.2	5.3	0	5.3	2108.6	1.9	1	2	MS
1	1	1	escherichiacoli	0	0	0	0	0	5.5	MS	1.012	3	83.9	938	11.1	0	0	0.13	31.1	2.5	1.1	1.3	857.1	2.2	1	2	1
1	1	1	escherichiacoli	0	0	0	0	1	8	MS	1.013	2	39.4	829.6	6.6	0	0	0	0	0.1	0.1	0	15141.3	1.7	1	1	1
1	1	1	escherichiacoli	0	0	0	0	1	5.5	0	1.013	3	4	475.4	14.9	0	0.54	0.27	1.4	12.4	0.1	12.2	2288.7	1.6	1	1	MS
1	1	1	escherichiacoli	0	0	0	1	0	6.5	4	1.024	2	108.4	203	1.6	57.3	0.54	0.68	104.9	8.6	1.3	7.2	616.8	91.5	1	2	MS
1	1	1	escherichiacoli	0	0	0	1	1	7	1	1.015	3	113.1	1030.4	27.3	0	0.13	1.22	17.9	1.7	0.4	1.3	1157.2	64.2	1	2	MS
1	1	1	enterococcusfaecalis	4	0	0	0	0	6.5	0	1.039	1	1.3	51.9	0.7	0	0.13	0	75.6	22.2	0	22.2	6790.3	21.9	1	2	MS
1	1	1	klebsiellapneumoniae	0	0	0	0	1	7	MS	1.011	3	55.6	620.6	17.4	0	0	0.27	2.9	0.1	0.1	0	57809	1.6	1	4	1
1	1	1	escherichiacoli	0	0	0	0	1	6	0	1.022	1	3.2	340.2	2	0	0.4	0.13	25.6	28.5	3.7	24.8	151476	1.4	1	1	MS
1	1	1	escherichiacoli	0	0	0	0	0	7	4	1.003	3	9.8	1425.2	35.2	0	0	0.27	0.8	0.4	0.4	0	443	0	1	1	MS
1	1	1	escherichiacoli	0	0	0	0	0	6	4	1.001	2	2.8	98	3.4	0	0	0.13	2.9	0.4	0	0.4	675.4	0.1	1	1	MS
1	1	1	enterococcusfaecalis	0	0	0	0	0	6	MS	1.02	1	24.3	21.1	0	0	0	0	27.5	3.8	0.2	3.5	307.4	0.5	1	2	3
1	1	1	escherichiacoli	0	0	0	0	1	5.5	1	1.022	2	4.7	395.9	13	0	0	0	20.8	15.2	2.2	13	65061.3	1.3	1	1	MS
1	1	1	escherichiacoli	0	0	0	0	0	7	0	1.011	3	4	101.4	1.4	0	0.13	0	80.1	5.7	1.1	4.5	3136.1	2.9	1	4	MS
1	1	1	escherichiacoli	0	0	0	2	0	6	4	1.026	3	6765	5376.6	24.6	0	0	0	30.5	4.7	1.9	2.8	2354.3	3.7	1	4	1
1	1	1	enterococcusfaecalis	0	0	0	0	0	7	0	1.027	0	49.9	7.5	0	0	0.13	0	7.9	2	0	2	175.3	0.7	0	MS	3
1	1	1	enterobacteraerogenes	0	0	0	0	0	6	MS	1.022	2	132.8	301.8	8.7	0	0.13	0	2.2	13	0.1	12.8	115.6	0.1	1	3	1
1	1	1	escherichiacoli	0	0	0	0	0	5.5	0	1.01	1	7.2	66.3	0.2	0	0.54	0	122.4	1.3	0	1.3	1472.9	50.7	1	2	MS
1	1	1	escherichiacoli	0	0	0	0	0	6.5	0	1	1	2.3	38.7	0.8	0	0	0.13	2.6	0.7	0.1	0.5	526.4	0	1	1	MS
1	1	1	escherichiacoli	0	0	0	0	1	6.5	1	1.023	3	14.4	1678.5	41.3	0	0.54	0	23	2.6	1.7	0.8	9603.2	3.1	1	1	MS
1	1	1	streptococcusagalactiae	0	0	0	0	0	6.5	0	1.003	0	1	1.4	0	0	0	0	26.6	0	0	0	105.1	1.7	0	MS	MS
1	1	1	escherichiacoli	0	0	0	0	0	5.5	0	1.024	1	16.6	47.3	0.2	0	0.27	0	69.4	19.5	1.9	17.6	2869.7	1.7	1	2	MS
1	1	1	escherichiacoli	0	0	0	0	0	6	4	1.005	3	14	2315.1	82	0	0	0.13	25.7	0.2	0	0.2	12430.6	2.9	1	1	MS
1	1	1	escherichiacoli	0	0	0	0	0	6	1	1.007	2	293.5	202.7	2.5	0	0	0	20	0.5	0	0.5	434	88.9	1	2	MS
1	1	1	klebsiellapneumoniae	0	0	0	0	0	5.5	1	1.005	1	10.6	18.4	0	0	0	0	5.6	0.8	0.1	0.7	336.4	1.1	1	1	MS
1	1	1	escherichiacoli	0	0	0	0	0	6	4	1.006	3	19.8	320.2	8.7	0	0.13	0	14.5	1.4	0.4	1	358.7	1.4	1	4	MS
1	1	1	escherichiacoli	0	0	0	0	0	5.5	0	1.007	3	3.1	289.5	33.4	0	0.54	0	3.2	8.7	0.8	7.8	1377.8	0.4	1	1	MS
1	1	1	escherichiacoli	0	0	0	0	0	7	0	1.019	0	13.6	95.4	1.7	0	0	0	11.6	7.8	0.5	7.2	3754.2	0.7	1	1	MS
1	1	1	escherichiacoli	0	0	0	1	1	6	1	1.024	3	19.6	458.1	5.4	0	1.09	0.13	83.1	43.4	0.7	42.7	426057	48.8	1	4	MS
1	1	1	proteusmirabilis	0	0	0	0	1	7.5	1	1.008	3	7.3	192.9	4.1	0	0.13	0.54	0.2	0.1	0.1	0	4430.9	60.2	1	1	MS
1	1	1	escherichiacoli	0	0	0	0	1	5.5	1	1.016	3	9.8	1028.2	27.4	0	0.13	0.13	3.7	1	0.7	0.2	44444.5	2.9	1	1	MS
1	1	1	escherichiacoli	0	0	0	1	0	6	1	1.013	3	37.7	227.4	6.9	0	0.4	0.27	32.7	16.1	1	15.1	448.8	2.9	1	2	1
1	1	1	escherichiacoli	0	0	0	0	1	7	0	1.005	0	0.5	10.7	0	0	0	0	0.1	0.1	0	0.1	53753.6	0	1	1	MS
1	1	1	pseudomonasaeruginosa	0	0	0	0	0	6.5	1	1.006	0	19.1	1.7	0	0	0	0	1.6	1.3	0	1.3	56	0.2	0	MS	MS
1	1	1	klebsiellapneumoniae	0	0	0	0	1	6	0	1.005	3	1.9	625.5	10.5	0	0.27	0	0.2	0	0	0	32730.3	0.4	1	1	MS
1	1	1	escherichiacoli	0	0	0	3	0	6	4	1.012	3	26077.4	3890.6	32.4	0	0	0	36.1	1.9	1	0.8	1905.4	177.6	1	2	1
1	1	1	enterococcusfaecalis	0	0	0	0	0	5.5	3	1.026	1	47.3	28	0	0	0.13	0.13	40.8	4.8	0.1	4.7	1029.2	0.8	1	2	2
1	1	1	escherichiacoli	0	0	0	0	0	6.5	1	1.02	3	4.9	1016	27.8	0	0	0.4	13	0.4	0.2	0.1	7700	3.8	1	1	MS
1	1	1	enterococcusfaecalis	0	0	0	0	0	6.5	MS	1.017	2	22.1	81.5	1.3	0	0	0	50.7	14	1.3	12.7	308.6	1.3	1	2	3
1	1	1	enterococcusfaecalis	0	0	0	0	0	6	0	1.017	0	13.6	3.8	0	0	0.54	0.4	1.3	2.6	0	2.6	9.3	0.4	0	MS	MS
1	1	1	escherichiacoli	0	0	0	0	0	8	0	1.016	3	3.5	355.9	5.1	0	0.13	0	2.5	11.4	3.1	8.3	88.1	0.5	1	MS	MS
1	1	1	escherichiacoli	0	0	0	0	1	5.5	3	1.019	3	28.8	914.1	32.7	0	0.81	0.13	3.4	2	1.7	0.2	92598.6	2.6	1	1	3
1	1	1	escherichiacoli	0	0	0	0	1	6	MS	1.019	3	29.7	3191.4	44.8	0	0.27	0.13	4.3	0.8	0.5	0.2	56641.6	1.6	1	1	1
1	1	1	escherichiacoli	0	0	0	1	0	8	1	1.013	3	10	1785.9	81.1	0	1.36	1.22	6.9	0.7	0.2	0.4	12407.6	2.5	1	1	MS
1	1	1	escherichiacoli	0	0	0	1	0	5.5	0	1.015	1	20.6	5.9	0	0	17.74	9.28	9.5	1.3	0	1.3	77.2	595.9	0	MS	MS
1	1	1	escherichiacoli	4	0	0	0	1	5.5	0	1.031	0	1.6	34.8	0.7	0	0	0	15.4	1.7	0	1.7	81495.4	0.1	1	1	MS
1	1	1	enterococcusfaecalis	0	0	0	3	0	6.5	0	1.017	0	7	8.5	0	0	0.81	0.13	7.3	2.3	0.2	2	179.9	0.4	0	MS	MS
1	1	1	klebsiellapneumoniae	0	0	0	2	1	5.5	4	1.008	3	72.7	1565.4	110.3	0	2.45	0.95	2.9	2.2	1.7	0.4	4188.5	2.2	1	1	3
1	1	1	escherichiacoli	0	0	0	0	0	6.5	4	1.007	3	37.8	4647.9	128.5	0	0	0	2.5	3.2	3.1	0.1	536.5	0.4	1	2	3
1	1	1	escherichiacoli	0	0	0	0	1	7.5	0	1.009	0	1.3	13.7	0	0	0.13	0	1.3	1.7	0.1	1.6	46375.3	0.1	1	1	MS
1	1	1	escherichiacoli	0	0	0	2	1	5.5	0	1.012	3	1	414.1	16.8	0	0.4	0	2.5	8.5	0.7	7.8	7947.4	0.5	1	1	MS
1	1	1	escherichiacoli	0	0	0	1	1	7	1	1.013	2	19.9	385.4	4	0	0.13	0	0.2	7.4	0.5	6.8	78010	0.4	1	1	MS
1	1	1	escherichiacoli	0	0	0	0	0	7	3	1.003	3	45.4	692.8	29.3	0	0	0.13	1.7	0.1	0.1	0	240.4	0	1	1	3
1	1	1	klebsiellapneumoniae	0	0	0	1	0	6	4	1.007	3	44.1	6709.7	244.5	0	0	0.81	0.7	4.6	4.6	0	448.2	0.4	1	2	3
1	1	1	escherichiacoli	0	0	0	0	1	5.5	0	1.014	2	10.2	116.8	2.6	0	0	0	46.6	17.8	2.5	15.2	22308.9	3.5	1	1	MS
1	1	1	escherichiacoli	0	0	0	1	1	6	MS	1.013	3	191.2	2788.9	48.8	0	4.35	2.17	5.4	1.7	1.3	0.4	10884.5	2.2	1	4	1
1	1	1	pseudomonasaeruginosa	0	0	0	0	1	7	1	1.024	3	1.7	931	16.7	0	0.13	0.13	0.8	0.1	0	0.1	5577.1	0.4	1	1	MS
1	1	1	escherichiacoli	0	0	0	0	0	5.5	3	1.012	2	12.5	68.2	13.7	0	1.08	0	50.4	3.1	0.8	2.2	720	72.5	1	4	MS
1	1	1	escherichiacoli	0	0	0	0	1	5.5	MS	1.016	3	37.7	784.3	15.2	0	0	0	0	0	0	0	72130.4	1	1	1	1
1	1	1	enterococcusfaecalis	4	0	0	2	0	5.5	1	1.025	3	38.2	5598.1	352.2	0	0.54	0.13	6.3	5.9	4.7	1.1	3491.6	1.6	1	2	1
1	1	1	escherichiacoli	0	0	0	2	0	5.5	0	1.013	2	2	97.4	7.9	0	0.54	0.4	87.8	15.2	1	14.2	1663.2	1.6	1	2	MS
1	1	1	klebsiellapneumoniae	0	0	0	0	0	6.5	0	1.003	0	2.9	11.6	0	0	0	0	1.7	0.8	0.1	0.7	19.8	0.1	1	MS	MS
1	1	1	escherichiacoli	0	0	0	1	1	6	MS	1.012	3	10.2	2848.1	107.4	0	0.27	1.77	20.6	7.1	3.1	4	5165.6	1.1	1	1	MS
1	1	1	morganellamorganii	0	0	0	1	0	5.5	4	1.008	3	98.3	2361.2	86.6	0	3.13	0.4	1.3	0.8	0.8	0	375.2	0.4	1	2	3
1	1	1	escherichiacoli	0	0	0	0	1	7.5	1	1.023	2	113.3	211.5	2	15.2	0.13	0	25.9	10.3	1	9.3	10454.3	3.1	1	1	3
1	1	1	escherichiacoli	0	0	0	0	0	6	3	1.003	3	4.4	834.5	48.7	0	0	0	1.1	1.6	0.8	0.7	220.8	1.7	1	2	MS
1	1	1	proteusmirabilis	0	0	0	0	0	7.5	MS	1.016	3	60.2	1429.7	5.1	0	0.27	0	2.2	0.2	0.1	0.1	937.7	1.4	1	1	1
1	1	1	escherichiacoli	0	0	0	0	0	6	3	1.011	3	42.4	2044	37.3	0	0	0	2	0.1	0	0.1	8456.2	2.3	1	1	2
1	1	1	escherichiacoli	0	0	0	0	1	5.5	0	1.015	3	1.5	651.9	15.2	0	0	0	1.1	0.2	0.1	0.1	45973.7	0	1	1	MS
1	1	1	escherichiacoli	0	0	0	0	1	5.5	1	1.016	3	13.7	3071.9	74.7	0	2.45	0.27	5.1	1	0.2	0.7	37143.2	1.1	1	1	MS
1	1	1	escherichiacoli	0	0	0	2	1	6	1	1.021	1	54	122.1	0.8	0	0.27	0.4	2.8	7.2	1.6	5.6	12634.9	0.4	1	1	2
1	1	1	escherichiacoli	0	0	0	0	0	6.5	3	1.004	3	12.6	180.5	17.9	0	0	2.59	8	19.7	2	17.6	20347.6	4.4	1	1	MS
1	1	1	escherichiacoli	0	0	0	0	0	6	0	1.024	0	4.4	5.6	0	0	0.54	0.4	1.6	3.8	0	3.8	7	0	0	MS	MS
1	1	1	pseudomonasputida	0	0	0	2	1	6.5	4	1.014	3	510.1	73.7	3.9	0	0	0.13	11.2	0	0	0	16573.6	604.5	1	1	1
1	1	1	escherichiacoli	0	0	0	0	0	7.5	4	1.004	3	63.9	579.5	59.6	0	0.4	0.13	2.3	0.1	0.1	0	667.4	2.8	1	1	2
1	1	1	klebsiellapneumoniae	0	0	0	0	1	5.5	1	1.013	3	65.8	1803.3	58	0	0.27	0.68	5	1.3	0.7	0.5	9667.6	2.5	1	1	2
1	1	1	escherichiacoli	0	0	0	1	1	6	MS	1.016	3	22.6	15537.1	356.1	0	0.36	0.54	6.6	1.1	0.8	0.2	72464.6	173.4	1	1	MS
1	1	1	escherichiacoli	0	0	0	0	1	5.5	4	1.005	3	18.2	817.5	92.3	0	0	0	0.7	0.5	0.4	0.1	9318.3	0.5	1	1	MS
1	1	1	enterococcusfaecalis	0	0	0	0	1	7	1	1.017	1	87.1	45.4	0.8	0	0	0	5.9	4.6	0.1	4.4	1773	0.7	1	2	3
1	1	1	proteusmirabilis	0	0	0	2	0	5.5	4	1.021	3	2260.2	3094.9	58.7	0	0.81	0	6.3	1.1	0	1.1	7467.9	550.7	1	1	1
1	1	1	klebsiellapneumoniae	0	0	0	0	1	6	1	1.017	3	14.2	3716.9	75.8	0	0.4	0.4	14	1.1	0.2	0.8	32868	1.9	1	1	MS
1	1	1	escherichiacoli	0	0	0	0	1	5.5	0	1.004	1	4.7	44.2	1.9	0	0.27	0.13	9.3	7.1	1	6	2733	0.5	1	2	MS
1	1	1	escherichiacoli	0	0	0	0	0	8.5	1	1.009	3	16.1	258.5	5.4	0	0	0	0.5	5.1	0	5.1	17471.9	0.4	1	1	MS
1	1	1	escherichiacoli	0	0	0	0	0	6	0	1.013	1	13.2	20.2	0	42.3	0.13	0	1.9	4.4	0.4	3.9	23.3	2.3	1	MS	MS
1	1	1	escherichiacoli	0	0	0	0	0	6	MS	1.011	1	33.4	18.1	0	0	0	0	13	2.5	0.2	2.2	233.7	0.7	1	2	3
1	1	1	escherichiacoli	0	0	0	0	1	6	MS	1.011	3	10.7	741.5	30.2	0	0	1.09	0.7	1	0.4	0.5	54195.2	0.8	1	2	MS
1	1	1	escherichiacoli	0	0	0	0	0	6	1	1.003	3	15.5	491.3	20.9	0	0	0	0.5	11.2	4.4	6.8	69.6	0	1	MS	MS
1	1	1	streptococcusagalactiae	0	0	0	1	0	6	MS	1.017	2	39.3	21.2	0	0	0.81	0	45.4	10.6	0.7	9.9	91.3	4.7	1	MS	3
1	1	1	escherichiacoli	0	0	0	1	1	5.5	1	1.018	3	8.5	278.5	56.4	0	10.61	7.21	26.8	13.7	2.3	11.4	8945	639.9	1	1	MS
1	1	1	escherichiacoli	4	0	0	0	0	5.5	1	1.037	3	9.8	492.8	18.9	0	2.04	0.27	32.7	11.8	1.6	10.2	2412.6	26.3	1	4	MS
1	1	1	pseudomonasaeruginosa	0	0	0	0	1	7	0	1.011	2	2.3	87.7	0.7	0	0.13	0.27	3.7	1.4	0.2	1.1	1254.3	0	1	1	MS
1	1	1	morganellamorganii	0	0	0	0	0	5	0	1.021	0	4	9.4	0	0	0	0	7.4	3.9	0.7	3.2	32.7	0	0	MS	MS
1	1	1	escherichiacoli	0	0	0	1	1	5.5	3	1.017	3	28.2	9947.5	168.3	0	0	0	1.4	0.7	0.7	0	77402.7	0.4	1	1	1
1	1	1	escherichiacoli	4	0	0	2	1	5	4	1.036	2	3391.9	3062	193.2	0	0.4	0.13	14.8	2.8	2	0.7	42311.5	128.6	1	4	1
1	1	1	escherichiacoli	0	0	0	1	1	5	1	1.011	3	0.5	339.2	30.3	0	0.54	0.27	5.3	16.7	2	14.6	32487.1	0.8	1	1	MS
1	1	1	escherichiacoli	0	0	0	1	0	5.5	1	1.018	1	203.9	607.6	2	0	0	0	3.4	1.4	0.2	1.1	521.3	135.9	1	4	MS
1	1	1	escherichiacoli	0	0	0	0	1	5.5	1	1.016	3	3.4	1141.1	130.4	0	0.54	0	4.5	3.9	3.1	0.8	19250.8	1.3	1	1	MS
1	1	1	escherichiacoli	0	0	0	0	1	6.5	0	1.013	1	1.9	36	1.6	0	0	0	2.8	4.1	0.5	3.5	3446.5	0.5	1	1	MS
1	1	1	escherichiacoli	0	0	0	0	0	7	0	1.017	0	7	2.9	0	0	0.13	0	4.4	3.8	0.5	3.2	18.7	1	0	MS	MS
1	1	1	escherichiacoli	0	0	0	1	1	6	MS	1.011	3	167.9	1320	34.8	0	0.4	0	2.6	0.4	0.4	0	93887.1	1	1	1	1
1	1	1	klebsiellapneumoniae	0	0	0	0	0	6	0	1.011	2	2.3	391.7	6.8	0	0	0	3.4	3.2	0.1	3.1	7000.3	0	1	1	MS
1	1	1	escherichiacoli	0	0	0	0	1	6	1	1.01	3	0.5	2196.8	74.7	0	0	0.13	4.2	0.8	0.8	0	23381.5	0.4	1	1	MS
1	1	1	escherichiacoli	0	0	0	0	1	6.5	MS	1.015	3	42.5	744.5	55.8	0	0.13	0	15.5	2.3	0.5	1.7	42365.2	501.3	1	4	1
1	1	1	escherichiacoli	0	0	0	0	1	6.5	1	1.007	3	5.9	1404.5	74.9	0	0	0	12.1	2	1.7	0.2	9342.3	1.6	1	1	MS
1	1	1	escherichiacoli	0	0	0	0	0	5	0	1.024	2	5.4	108.9	2.3	0	0.13	0	26.2	70.9	19.2	51.6	7253.3	18.8	1	1	MS
1	1	1	escherichiacoli	0	0	0	0	1	6.5	0	1.013	0	1.3	32	0.4	0	0	0	0.5	1.1	0.2	0.8	41953.8	0	1	1	MS
1	1	1	escherichiacoli	0	0	0	0	0	7.5	0	1.008	0	4.4	3.4	0	0	0	0	0.7	0.4	0.1	0.2	2.3	0.5	0	MS	MS
1	1	1	escherichiacoli	0	0	0	2	0	7.5	MS	1.015	1	872.4	162.6	0.4	0	0.13	0.4	0.2	13	1.6	11.4	77.2	1.1	1	MS	1
1	1	1	escherichiacoli	0	0	0	0	0	7.5	1	1.005	2	14.1	6.5	0	0	0	0	6	7.2	1.1	6	38.5	1.9	0	MS	MS
1	1	1	escherichiacoli	0	0	0	0	1	6	MS	1.012	3	11.6	1196.8	35	0	1.22	0.13	6	1.7	1.1	0.5	184336	0.4	1	1	MS
1	1	1	klebsiellapneumoniae	0	0	0	0	0	6	1	1.011	2	6.5	34.4	0.1	0	0.13	0	0.8	5.9	0.4	5.4	73.6	0.4	1	MS	MS
1	1	1	klebsiellapneumoniae	0	0	0	0	0	6.5	0	1.027	0	0.9	2	0	0	0.13	0	1.4	0.4	0	0.4	4.3	0	0	MS	MS
1	1	1	escherichiacoli	0	0	0	0	0	6	0	1.014	0	0	0.4	0	0	0	0	0.1	0.2	0.1	0.1	1	0.1	0	MS	MS
1	1	1	escherichiacoli	0	0	0	0	0	5	1	1.016	0	22.7	11.8	0	0	0	0	31.8	7.2	1.4	5.7	125	2.8	1	3	3
1	1	1	escherichiacoli	0	0	0	2	0	7	1	1.009	1	22.2	7.2	0	0	0	0.13	17.6	5.9	2.5	3.4	145.5	2.3	0	MS	3
1	1	1	escherichiacoli	0	0	0	0	1	6.5	MS	1.021	1	185.3	264.7	5.7	0	0	0	14.2	7.4	0.1	7.2	5746.7	2.9	1	1	1
1	1	1	escherichiacoli	0	0	0	0	0	7	MS	1.014	2	431.9	112.6	0.4	0	0.81	0.13	2.9	5.3	0.1	5.1	85.3	0.8	1	MS	1
1	1	1	escherichiacoli	0	0	0	0	0	6.5	0	1.018	0	0.1	5.7	0	0	0	0.13	0.1	0.1	0	0.1	5.8	0	0	MS	MS
1	1	1	klebsiellapneumoniae	0	0	0	1	0	6	0	1.032	2	14.2	179	0.8	0	0.27	0.27	164.7	16.7	0.8	15.8	2219.8	4.5	1	1	MS
1	1	1	escherichiacoli	0	0	0	0	0	6	0	1.008	0	5.3	9.3	0	0	0.13	0	0.5	0.4	0	0.4	9.3	0.7	0	MS	MS
1	1	1	klebsiellapneumoniae	0	0	0	0	0	5.5	0	1.013	0	6.5	0.5	0	0	0.13	0	0.5	0.4	0.1	0.2	7	0	0	MS	MS
1	1	1	klebsiellapneumoniae	0	0	0	0	1	6	3	1.022	3	61.7	1790.7	48.1	0	0	0	5.6	3.4	0.5	2.8	442.7	76.4	1	2	MS
1	1	1	escherichiacoli	0	0	0	0	0	7	0	1.004	0	2.3	0.4	0	0	0	0	0	0.1	0	0.1	2.1	0	0	MS	MS
1	1	1	escherichiacoli	0	0	0	0	0	6.5	0	1.008	0	0.2	0.4	0	0	0	0	0.2	0	0	0	0	0.1	0	MS	MS
1	1	1	klebsiellapneumoniae	0	0	0	0	0	7	0	1.006	3	6.5	176.7	0.5	0	0	0	3.1	3.9	1.1	2.8	930.4	1.6	1	2	MS
1	1	1	escherichiacoli	0	0	0	0	1	6.5	3	1.021	3	240.3	955.4	14.2	0	0.13	0.13	23.6	0.8	0.1	0.7	23889.5	3.4	1	1	1
1	1	1	escherichiacoli	0	0	0	0	0	7	0	1.005	3	2	177.7	6.8	0	0	0	0.1	3.1	0.2	2.8	2805.3	0	1	1	MS
1	1	1	citrobacterfreundii	0	0	0	0	1	7	0	1.02	2	5.3	449.9	9	0	0.13	0	7.1	12.6	5.3	7.2	12099	0.8	1	1	MS
1	1	1	escherichiacoli	0	0	0	0	1	6	MS	1.008	3	7.3	247.2	9.4	0	0	0	0.5	4.7	0.8	3.8	13671	0.7	1	1	MS
1	1	1	escherichiacoli	0	0	0	2	1	6	1	1.021	3	15.2	1312.5	44.6	0	0.13	0.13	2.3	1.1	0.7	0.4	75879.8	0.4	1	4	MS
1	1	1	acinetobacterbaumannii	0	0	0	0	1	7.5	0	1.006	3	4.9	286	5.9	0	0	0	3.5	7.8	0.2	7.5	1503.2	0.1	1	1	MS
1	1	1	escherichiacoli	0	0	0	0	1	8	MS	1.018	3	87.2	2173.1	140.7	0	0	0.13	9.2	0.2	0.2	0	22263.7	1	1	1	3
1	1	1	escherichiacoli	0	0	0	2	0	6.5	0	1.018	0	11.4	4.5	0	0	0	0	15.8	1.3	0.4	0.8	67.4	0	0	MS	MS
1	1	1	escherichiacoli	0	0	0	1	1	5.5	3	1.017	3	40.9	1807	36.5	0	0.27	0	0.7	0.2	0.1	0.1	5737	0.4	1	1	1
1	1	1	escherichiacoli	0	0	0	0	0	6.5	MS	1.016	3	81	225.3	2.3	0	0.4	0.13	24.4	27.3	2.2	25.1	1101.1	4.1	1	2	1
1	1	1	escherichiacoli	0	0	0	0	0	6	1	1.003	2	0.6	255.7	11.5	0	0	0	1.1	1.9	0.8	1	530.7	0.2	1	1	MS
1	1	1	escherichiacoli	0	0	0	0	1	7.5	MS	1.004	3	3.2	4622.5	156	0	0	0.13	9.2	0.4	0.2	0.1	73174.1	0.7	1	1	MS
1	1	1	klebsiellapneumoniae	0	0	0	0	1	5.5	0	1.011	0	0.8	29.3	0	0	0	0	4.8	3.1	0.2	2.8	61357	0.4	1	4	MS
1	1	1	escherichiacoli	2	0	0	1	1	6	MS	1.029	2	19.6	632.3	12.4	0	0.54	0	4.1	1.1	0.5	0.5	381746	1.6	1	4	MS
1	1	1	klebsiellapneumoniae	0	0	0	0	1	6	1	1.01	3	10.3	1732	11.9	0	0.54	0	0.5	0	0	0	13718	46.3	1	1	MS
1	1	1	streptococcusagalactiae	0	0	0	0	0	5.5	0	1.014	1	4.2	19.2	0	0	0.13	0	26.3	5.7	0.5	5.1	116.8	0.1	1	2	MS
